# Supplementary material for: Real-World Gait Detection Using a Wrist-Worn Inertial Sensor: Validation Study
Source: JMIR Form Res. 2024 May 1;8:e50035. doi: 10.2196/50035 (PMC11097052; doi:10.2196/50035)
Supplement: Multimedia Appendix 1 [file formative_v8i1e50035_app1.xlsx]

## Sheet: Sheet1
Domain	Type	Metric	Weight
Gait sequence duration accuracy	cost	Mean of relative absolute duration error	0.104
	cost	Std. dev. of relative absolute duration error	0.104
ICC	benefit	ICC of gait sequence duration	0.167
Performance	benefit	Specificity	0.151
	benefit	Accuracy	0.135
	benefit	Sensitivity	0.1
	benefit	Positive Predictive Value	0.089
Gait sequence fragmentation	cost	Relative absolute # gait sequence error	0.15
