# Supplementary material for: Real-World Gait Detection Using a Wrist-Worn Inertial Sensor: Validation Study
Source: JMIR Form Res. 2024 May 1;8:e50035. doi: 10.2196/50035 (PMC11097052; doi:10.2196/50035)
Supplement: Multimedia Appendix 2 [file formative_v8i1e50035_app2.xlsx]

## Sheet: Sheet1
Algorithm	Cohort	n-DPs [#]	Sensitivity	PPV	Accuracy	Specificity	Reference duration [s]	Algorithm duration [s]	Duration Error [s] (LoA)	Rel. Duration Error [%] (LoA)	Rel. Abs. Duration Error [%] (LoA)	ICC	Reference #GS [1]	Algorithm #GS [1]	# GS Error [1] (LoA)	Rel. # GS Error [%] (LoA)	Rel. Abs. #GS Error [%] (LoA)	Performance index
Karas (2019)	HA	17	0.82 [0.71 0.95]	0.60 [0.41 0.78]	0.87 [0.80 0.92]	0.87 [0.78 0.93]	1784.36 [972.86 3417.66]	2430.74 [1484.68 4321.48]	646.38 [-183.60 1476.37]	41.11 [-18.72 100.94]	41.11 [-18.72 100.94]	0.61 [0.21 0.84]	70.41 [29.20 109.60]	207.06 [100.40 296.60]	136.65 [44.89 228.40]	220.10 [28.62 411.57]	220.10 [28.62 411.57]	0.69
Karas (2019)	CHF	10	0.75 [0.41 0.93]	0.45 [0.21 0.77]	0.87 [0.80 0.94]	0.86 [0.75 0.95]	1545.36 [441.36 4088.46]	2445.99 [786.82 4947.78]	900.63 [-231.62 2032.88]	92.23 [-58.17 242.62]	92.23 [-58.17 242.62]	0.80 [0.40 0.94]	52.40 [17.90 97.45]	208.00 [97.90 351.25]	155.60 [19.88 291.32]	375.90 [-44.14 795.93]	375.90 [-44.14 795.93]	0.68
Karas (2019)	COPD	17	0.79 [0.67 0.88]	0.45 [0.29 0.69]	0.87 [0.76 0.94]	0.87 [0.76 0.95]	1004.80 [575.91 1481.18]	1865.92 [848.64 2805.67]	861.12 [-144.91 1867.15]	88.65 [-8.62 185.92]	88.65 [-8.62 185.92]	0.01 [-0.45 0.47]	60.88 [30.20 98.20]	203.53 [93.60 304.20]	142.65 [30.74 254.56]	242.44 [121.74 363.14]	242.44 [121.74 363.14]	0.56
Karas (2019)	MS	13	0.79 [0.36 0.93]	0.47 [0.19 0.66]	0.90 [0.81 0.95]	0.90 [0.83 0.96]	905.23 [244.78 1870.83]	1451.13 [535.18 2752.32]	545.90 [62.42 1029.39]	78.26 [-19.30 175.82]	78.26 [-19.30 175.82]	0.67 [0.23 0.88]	36.15 [13.00 66.00]	146.92 [62.40 241.40]	110.77 [7.31 214.22]	338.99 [101.44 576.54]	338.99 [101.44 576.54]	0.67
Karas (2019)	PD	15	0.69 [0.23 0.92]	0.57 [0.28 0.80]	0.89 [0.82 0.97]	0.91 [0.82 0.99]	1223.34 [260.71 2994.08]	1575.82 [237.03 3787.65]	352.48 [-952.28 1657.25]	50.06 [-170.94 271.06]	66.41 [-136.08 268.90]	0.82 [0.56 0.94]	37.13 [16.40 71.30]	127.07 [30.10 254.80]	89.93 [-47.42 227.28]	241.34 [-115.35 598.02]	254.67 [-61.56 570.91]	0.72
Karas (2019)	PFF	11	0.48 [0.00 0.83]	0.49 [0.17 0.77]	0.86 [0.69 0.95]	0.91 [0.68 1.00]	1127.55 [227.31 1913.30]	1188.07 [0.00 3639.79]	60.53 [-2062.40 2183.45]	6.99 [-148.02 161.99]	62.38 [-25.86 150.63]	0.54 [-0.03 0.85]	48.27 [6.00 117.50]	116.55 [0.00 385.50]	68.27 [-149.38 285.92]	210.45 [-463.29 884.20]	265.00 [-321.81 851.81]	0.64
Gu (2017)	HA	17	0.56 [0.26 0.90]	0.52 [0.33 0.77]	0.83 [0.74 0.89]	0.88 [0.78 0.95]	1784.36 [972.86 3417.66]	1902.30 [961.78 4153.85]	117.94 [-1047.74 1283.62]	8.85 [-59.45 77.15]	28.28 [-13.19 69.75]	0.77 [0.48 0.91]	70.41 [29.20 109.60]	328.76 [176.20 484.60]	258.35 [84.86 431.84]	413.77 [71.48 756.07]	413.77 [71.48 756.07]	0.66
Gu (2017)	CHF	10	0.53 [0.11 0.86]	0.38 [0.09 0.75]	0.85 [0.76 0.93]	0.86 [0.74 0.96]	1545.36 [441.36 4088.46]	2175.17 [530.55 4743.83]	629.82 [-525.98 1785.61]	58.12 [-70.40 186.64]	59.85 [-65.24 184.94]	0.86 [0.56 0.96]	52.40 [17.90 97.45]	347.60 [166.50 584.65]	295.20 [19.83 570.57]	658.23 [194.12 1122.33]	658.23 [194.12 1122.33]	0.64
Gu (2017)	COPD	17	0.50 [0.28 0.73]	0.33 [0.20 0.56]	0.83 [0.70 0.92]	0.87 [0.73 0.96]	1004.80 [575.91 1481.18]	1620.62 [520.21 2929.34]	615.81 [-629.34 1860.97]	58.62 [-55.89 173.12]	66.03 [-30.62 162.67]	0.23 [-0.25 0.63]	60.88 [30.20 98.20]	340.59 [158.60 518.60]	279.71 [75.78 483.63]	481.26 [216.71 745.81]	481.26 [216.71 745.81]	0.53
Gu (2017)	MS	13	0.60 [0.32 0.87]	0.38 [0.21 0.55]	0.86 [0.77 0.94]	0.89 [0.83 0.95]	905.23 [244.78 1870.83]	1280.77 [576.75 2426.11]	375.55 [-376.73 1127.82]	73.50 [-123.42 270.42]	75.25 [-118.91 269.40]	0.64 [0.19 0.87]	36.15 [13.00 66.00]	264.08 [140.80 398.80]	227.92 [68.95 386.89]	746.06 [101.52 1390.61]	746.06 [101.52 1390.61]	0.62
Gu (2017)	PD	15	0.50 [0.11 0.87]	0.51 [0.16 0.84]	0.87 [0.79 0.96]	0.91 [0.78 0.99]	1223.34 [260.71 2994.08]	1288.16 [234.00 3222.57]	64.82 [-1000.37 1130.01]	14.51 [-159.55 188.58]	55.30 [-80.99 191.60]	0.90 [0.74 0.96]	37.13 [16.40 71.30]	206.73 [43.10 408.90]	169.60 [-72.86 412.06]	484.84 [-167.05 1136.74]	484.84 [-167.05 1136.74]	0.68
Gu (2017)	PFF	11	0.30 [0.00 0.62]	0.40 [0.10 0.77]	0.83 [0.63 0.94]	0.90 [0.63 1.00]	1127.55 [227.31 1913.30]	986.62 [0.00 3761.16]	-140.92 [-2438.30 2156.45]	-7.75 [-177.14 161.64]	75.80 [7.51 144.10]	0.48 [-0.10 0.83]	48.27 [6.00 117.50]	180.09 [0.00 555.50]	131.82 [-209.80 473.44]	446.90 [-897.07 1790.87]	501.45 [-758.58 1761.47]	0.57
Willetts (2018)	HA	17	0.63 [0.36 0.88]	0.68 [0.52 0.85]	0.88 [0.85 0.92]	0.93 [0.90 0.96]	1784.36 [972.86 3417.66]	1696.82 [821.60 3391.40]	-87.53 [-754.94 579.87]	-5.68 [-47.17 35.81]	15.80 [-13.10 44.69]	0.90 [0.76 0.96]	70.41 [29.20 109.60]	45.00 [25.00 66.00]	-25.41 [-65.78 14.95]	-28.08 [-89.31 33.15]	37.32 [1.53 73.11]	0.77
Willetts (2018)	CHF	10	0.55 [0.06 0.95]	0.46 [0.08 0.80]	0.90 [0.84 0.95]	0.91 [0.76 0.98]	1545.36 [441.36 4088.46]	1749.70 [242.45 4808.10]	204.34 [-520.51 929.20]	11.79 [-70.44 94.03]	32.38 [-21.28 86.05]	0.97 [0.90 0.99]	52.40 [17.90 97.45]	47.70 [21.80 70.30]	-4.70 [-49.06 39.66]	16.56 [-120.19 153.32]	52.89 [-36.17 141.96]	0.75
Willetts (2018)	COPD	17	0.59 [0.35 0.76]	0.52 [0.33 0.72]	0.90 [0.83 0.95]	0.94 [0.88 0.97]	1004.80 [575.91 1481.18]	1128.65 [712.60 1709.60]	123.85 [-324.29 571.99]	14.94 [-25.74 55.62]	20.90 [-7.07 48.88]	0.77 [0.49 0.91]	60.88 [30.20 98.20]	44.29 [19.60 63.00]	-16.59 [-51.64 18.46]	-21.22 [-74.18 31.73]	30.12 [-0.53 60.78]	0.74
Willetts (2018)	MS	13	0.60 [0.07 0.88]	0.47 [0.05 0.75]	0.91 [0.84 0.96]	0.94 [0.92 0.98]	905.23 [244.78 1870.83]	1069.15 [220.60 2092.80]	163.93 [-516.71 844.56]	25.54 [-86.42 137.50]	50.97 [-15.63 117.58]	0.83 [0.56 0.95]	36.15 [13.00 66.00]	36.77 [14.80 61.60]	0.62 [-30.11 31.34]	17.32 [-104.24 138.87]	44.58 [-43.48 132.63]	0.74
Willetts (2018)	PD	15	0.52 [0.05 0.93]	0.65 [0.12 0.92]	0.91 [0.81 0.98]	0.96 [0.91 0.99]	1223.34 [260.71 2994.08]	1012.73 [152.60 2369.60]	-210.61 [-846.98 425.76]	-11.38 [-141.79 119.04]	40.47 [-63.46 144.39]	0.93 [0.81 0.98]	37.13 [16.40 71.30]	23.67 [10.40 46.50]	-13.47 [-43.24 16.30]	-31.22 [-104.84 42.40]	43.53 [3.11 83.94]	0.77
Willetts (2018)	PFF	11	0.30 [0.00 0.81]	0.43 [0.05 0.67]	0.86 [0.80 0.91]	0.95 [0.91 1.00]	1127.55 [227.31 1913.30]	566.91 [0.00 1244.00]	-560.64 [-1786.36 665.08]	-18.68 [-203.19 165.84]	69.42 [-53.67 192.52]	0.08 [-0.50 0.62]	48.27 [6.00 117.50]	21.73 [0.00 38.50]	-26.55 [-110.41 57.32]	0.37 [-238.59 239.33]	85.29 [-77.07 247.65]	0.57
Brand (2022)	HA	17	0.81 [0.68 0.96]	0.84 [0.71 0.93]	0.94 [0.90 0.97]	0.96 [0.93 0.99]	1784.36 [972.86 3417.66]	1758.76 [845.80 3624.20]	-25.59 [-415.66 364.47]	-2.73 [-24.74 19.28]	8.85 [-5.12 22.82]	0.97 [0.92 0.99]	70.41 [29.20 109.60]	80.12 [35.80 132.20]	9.71 [-17.91 37.32]	18.34 [-30.37 67.04]	22.31 [-19.09 63.70]	0.82
Brand (2022)	CHF	10	0.74 [0.26 0.95]	0.75 [0.52 0.92]	0.95 [0.92 0.99]	0.96 [0.91 1.00]	1545.36 [441.36 4088.46]	1565.00 [166.30 4193.10]	19.64 [-399.88 439.16]	-5.02 [-71.29 61.25]	19.25 [-34.76 73.26]	0.99 [0.97 1.00]	52.40 [17.90 97.45]	69.20 [16.00 125.30]	16.80 [-14.04 47.64]	29.50 [-47.32 106.32]	42.50 [-1.17 86.16]	0.79
Brand (2022)	COPD	17	0.78 [0.66 0.88]	0.72 [0.56 0.88]	0.94 [0.90 0.97]	0.96 [0.91 0.99]	1004.80 [575.91 1481.18]	1114.29 [592.20 1821.00]	109.49 [-297.19 516.18]	9.81 [-24.75 44.37]	15.61 [-8.75 39.96]	0.84 [0.63 0.94]	60.88 [30.20 98.20]	79.71 [35.20 136.20]	18.82 [-10.03 47.68]	30.13 [-10.79 71.05]	31.72 [-3.96 67.40]	0.77
Brand (2022)	MS	13	0.77 [0.34 0.93]	0.76 [0.50 0.90]	0.96 [0.93 0.98]	0.98 [0.97 0.99]	905.23 [244.78 1870.83]	892.62 [223.00 1879.80]	-12.61 [-268.64 243.42]	-1.39 [-38.59 35.82]	13.35 [-12.14 38.85]	0.98 [0.93 0.99]	36.15 [13.00 66.00]	49.46 [17.20 88.60]	13.31 [-9.57 36.18]	37.03 [-18.18 92.23]	37.67 [-15.70 91.04]	0.8
Brand (2022)	PD	15	0.70 [0.23 0.94]	0.86 [0.49 0.98]	0.96 [0.92 0.99]	0.98 [0.93 1.00]	1223.34 [260.71 2994.08]	1107.80 [197.40 2990.20]	-115.54 [-551.35 320.27]	-14.89 [-62.60 32.82]	21.08 [-15.82 57.97]	0.98 [0.93 0.99]	37.13 [16.40 71.30]	42.27 [15.70 102.10]	5.13 [-21.53 31.80]	9.35 [-53.83 72.53]	25.38 [-15.87 66.62]	0.81
Brand (2022)	PFF	11	0.55 [0.06 0.84]	0.66 [0.13 0.94]	0.91 [0.80 0.98]	0.95 [0.86 1.00]	1127.55 [227.31 1913.30]	991.91 [109.00 2329.00]	-135.64 [-982.48 711.21]	-20.57 [-84.92 43.78]	32.70 [-4.85 70.26]	0.83 [0.51 0.95]	48.27 [6.00 117.50]	64.45 [11.50 179.00]	16.18 [-33.15 65.52]	35.72 [-85.85 157.28]	44.61 [-63.84 153.05]	0.71
Paraschiv-Ionescu (2019)	HA	17	0.64 [0.45 0.91]	0.80 [0.61 0.92]	0.91 [0.87 0.95]	0.96 [0.91 0.99]	1784.36 [972.86 3417.66]	1460.92 [786.55 3558.59]	-323.43 [-943.01 296.14]	-20.72 [-55.12 13.68]	21.99 [-9.01 53.00]	0.86 [0.66 0.95]	70.41 [29.20 109.60]	85.94 [41.60 134.20]	15.53 [-37.66 68.72]	36.61 [-80.05 153.28]	46.32 [-55.29 147.93]	0.78
Paraschiv-Ionescu (2019)	CHF	10	0.59 [0.04 0.88]	0.60 [0.19 0.88]	0.92 [0.87 0.98]	0.95 [0.87 1.00]	1545.36 [441.36 4088.46]	1551.57 [45.24 4278.90]	6.21 [-624.91 637.34]	-11.97 [-98.38 74.44]	28.49 [-39.44 96.41]	0.98 [0.94 1.00]	52.40 [17.90 97.45]	93.40 [8.40 180.90]	41.00 [-31.62 113.62]	64.91 [-79.37 209.19]	89.41 [21.01 157.81]	0.77
Paraschiv-Ionescu (2019)	COPD	17	0.56 [0.37 0.80]	0.64 [0.48 0.86]	0.92 [0.85 0.95]	0.95 [0.89 1.00]	1004.80 [575.91 1481.18]	977.83 [304.03 2155.99]	-26.98 [-735.25 681.30]	-6.86 [-73.33 59.61]	27.61 [-11.09 66.32]	0.72 [0.39 0.89]	60.88 [30.20 98.20]	94.41 [30.80 165.00]	33.53 [-30.57 97.63]	53.26 [-47.50 154.01]	62.77 [-12.37 137.91]	0.73
Paraschiv-Ionescu (2019)	MS	13	0.71 [0.48 0.91]	0.68 [0.42 0.80]	0.94 [0.89 0.97]	0.96 [0.93 0.99]	905.23 [244.78 1870.83]	914.28 [287.61 1836.33]	9.05 [-622.22 640.32]	9.82 [-59.12 78.75]	27.36 [-17.78 72.50]	0.84 [0.58 0.95]	36.15 [13.00 66.00]	70.38 [25.60 120.60]	34.23 [-8.61 77.07]	108.32 [-35.28 251.92]	108.32 [-35.28 251.92]	0.77
Paraschiv-Ionescu (2019)	PD	15	0.57 [0.08 0.91]	0.81 [0.40 0.99]	0.94 [0.88 0.98]	0.97 [0.89 1.00]	1223.34 [260.71 2994.08]	1025.95 [111.66 2914.02]	-197.39 [-896.24 501.46]	-24.48 [-94.71 45.76]	35.64 [-10.94 82.23]	0.94 [0.84 0.98]	37.13 [16.40 71.30]	47.13 [11.10 134.30]	10.00 [-49.69 69.69]	25.21 [-110.08 160.50]	59.38 [-20.66 139.42]	0.79
Paraschiv-Ionescu (2019)	PFF	11	0.40 [0.01 0.71]	0.55 [0.02 0.92]	0.88 [0.74 0.96]	0.94 [0.81 0.99]	1127.55 [227.31 1913.30]	891.63 [119.90 2392.89]	-235.91 [-1223.02 751.20]	-24.89 [-95.47 45.69]	38.42 [1.50 75.34]	0.75 [0.34 0.93]	48.27 [6.00 117.50]	77.73 [12.50 237.50]	29.45 [-68.93 127.84]	54.77 [-51.51 161.05]	66.56 [-5.91 139.03]	0.7
Paraschiv-Ionescu (2020)	HA	17	0.94 [0.88 0.99]	0.56 [0.37 0.84]	0.85 [0.77 0.91]	0.83 [0.70 0.91]	1784.36 [972.86 3417.66]	2963.26 [1818.33 4222.39]	1178.90 [-106.43 2464.23]	79.30 [-24.29 182.90]	79.30 [-24.29 182.90]	0.06 [-0.41 0.51]	70.41 [29.20 109.60]	170.88 [100.00 246.60]	100.47 [38.86 162.08]	155.79 [54.22 257.36]	155.79 [54.22 257.36]	0.6
Paraschiv-Ionescu (2020)	CHF	10	0.92 [0.85 0.98]	0.40 [0.15 0.81]	0.81 [0.72 0.91]	0.80 [0.69 0.95]	1545.36 [441.36 4088.46]	3232.90 [2021.22 4686.87]	1687.55 [-558.97 3934.06]	235.73 [-158.21 629.68]	238.42 [-148.55 625.40]	0.14 [-0.48 0.68]	52.40 [17.90 97.45]	193.50 [101.75 300.40]	141.10 [26.31 255.89]	410.81 [-210.68 1032.31]	410.81 [-210.68 1032.31]	0.56
Paraschiv-Ionescu (2020)	COPD	17	0.95 [0.87 0.99]	0.38 [0.24 0.48]	0.83 [0.73 0.89]	0.82 [0.70 0.88]	1004.80 [575.91 1481.18]	2533.97 [1672.78 3477.95]	1529.17 [458.72 2599.62]	166.11 [17.03 315.19]	166.11 [17.03 315.19]	-0.47 [-0.77 -0.01]	60.88 [30.20 98.20]	173.18 [83.80 240.40]	112.29 [27.55 197.04]	203.52 [1.52 405.53]	203.52 [1.52 405.53]	0.47
Paraschiv-Ionescu (2020)	MS	13	0.97 [0.90 1.00]	0.40 [0.15 0.62]	0.86 [0.82 0.90]	0.84 [0.81 0.88]	905.23 [244.78 1870.83]	2066.71 [1132.08 2996.63]	1161.48 [385.47 1937.49]	207.73 [-193.20 608.66]	207.73 [-193.20 608.66]	0.02 [-0.51 0.54]	36.15 [13.00 66.00]	139.92 [66.40 202.80]	103.77 [34.67 172.87]	367.58 [-118.71 853.88]	367.58 [-118.71 853.88]	0.55
Paraschiv-Ionescu (2020)	PD	15	0.93 [0.79 1.00]	0.53 [0.13 0.92]	0.88 [0.77 0.97]	0.86 [0.72 0.98]	1223.34 [260.71 2994.08]	2158.88 [1233.39 3886.53]	935.54 [-567.44 2438.52]	187.62 [-385.87 761.11]	187.73 [-385.61 761.07]	0.52 [0.04 0.80]	37.13 [16.40 71.30]	119.20 [36.10 214.80]	82.07 [-28.06 192.19]	262.73 [-193.27 718.74]	262.73 [-193.27 718.74]	0.68
Paraschiv-Ionescu (2020)	PFF	11	0.80 [0.19 0.99]	0.40 [0.07 0.69]	0.81 [0.61 0.94]	0.80 [0.62 0.93]	1127.55 [227.31 1913.30]	2284.56 [673.10 4316.15]	1157.02 [-353.29 2667.33]	150.74 [-127.19 428.66]	150.74 [-127.19 428.66]	0.25 [-0.35 0.72]	48.27 [6.00 117.50]	143.64 [44.00 287.50]	95.36 [-14.19 204.92]	357.23 [-610.80 1325.25]	357.23 [-610.80 1325.25]	0.58
Hickey (2017)	HA	17	0.72 [0.54 0.92]	0.58 [0.37 0.78]	0.85 [0.75 0.90]	0.87 [0.78 0.94]	1784.36 [972.86 3417.66]	2248.68 [1349.34 4128.44]	464.33 [-447.57 1376.22]	30.34 [-34.84 95.53]	33.44 [-25.23 92.11]	0.72 [0.39 0.89]	70.41 [29.20 109.60]	199.65 [107.40 301.40]	129.24 [44.76 213.71]	210.13 [17.29 402.97]	210.13 [17.29 402.97]	0.7
Hickey (2017)	CHF	10	0.66 [0.23 0.89]	0.42 [0.16 0.80]	0.86 [0.76 0.93]	0.87 [0.77 0.94]	1545.36 [441.36 4088.46]	2288.87 [704.39 4679.07]	743.51 [-608.79 2095.82]	79.08 [-70.46 228.62]	79.08 [-70.46 228.62]	0.81 [0.43 0.95]	52.40 [17.90 97.45]	211.50 [128.35 350.60]	159.10 [32.22 285.98]	399.36 [-32.27 830.98]	399.36 [-32.27 830.98]	0.67
Hickey (2017)	COPD	17	0.64 [0.34 0.87]	0.39 [0.23 0.59]	0.85 [0.74 0.93]	0.86 [0.73 0.95]	1004.80 [575.91 1481.18]	1810.75 [737.48 3123.70]	805.95 [-425.51 2037.41]	80.20 [-31.16 191.56]	81.89 [-24.33 188.12]	0.10 [-0.37 0.54]	60.88 [30.20 98.20]	202.18 [93.80 283.20]	141.29 [51.88 230.71]	251.81 [82.65 420.98]	251.81 [82.65 420.98]	0.55
Hickey (2017)	MS	13	0.78 [0.58 0.95]	0.45 [0.19 0.61]	0.88 [0.81 0.95]	0.89 [0.82 0.96]	905.23 [244.78 1870.83]	1511.02 [632.36 2700.20]	605.80 [-164.64 1376.23]	103.51 [-148.46 355.48]	103.51 [-148.46 355.48]	0.54 [0.03 0.83]	36.15 [13.00 66.00]	152.54 [57.40 239.40]	116.38 [20.60 212.17]	384.40 [-80.17 848.97]	384.40 [-80.17 848.97]	0.65
Hickey (2017)	PD	15	0.67 [0.35 0.91]	0.59 [0.24 0.86]	0.89 [0.81 0.97]	0.91 [0.81 0.99]	1223.34 [260.71 2994.08]	1515.28 [381.66 3355.83]	291.94 [-762.87 1346.76]	51.68 [-204.39 307.74]	70.37 [-166.66 307.39]	0.86 [0.65 0.95]	37.13 [16.40 71.30]	122.73 [40.20 240.80]	85.60 [-32.63 203.83]	251.54 [-110.08 613.16]	251.54 [-110.08 613.16]	0.73
Hickey (2017)	PFF	11	0.32 [0.00 0.80]	0.45 [0.13 0.80]	0.85 [0.70 0.94]	0.93 [0.74 1.00]	1127.55 [227.31 1913.30]	755.65 [0.00 2886.20]	-371.89 [-2614.77 1870.99]	-11.15 [-209.15 186.86]	81.38 [-26.99 189.75]	0.38 [-0.23 0.78]	48.27 [6.00 117.50]	68.09 [0.00 235.00]	19.82 [-147.46 187.09]	193.79 [-810.23 1197.82]	284.70 [-623.18 1192.58]	0.59
Iluz (2014)	HA	17	0.65 [0.48 0.93]	0.83 [0.68 0.94]	0.92 [0.89 0.96]	0.97 [0.93 0.99]	1784.36 [972.86 3417.66]	1465.50 [749.40 3683.10]	-318.86 [-899.99 262.28]	-20.83 [-52.17 10.51]	22.25 [-4.80 49.31]	0.87 [0.68 0.95]	70.41 [29.20 109.60]	41.65 [21.40 61.40]	-28.76 [-74.16 16.63]	-33.29 [-90.12 23.54]	40.68 [9.08 72.28]	0.79
Iluz (2014)	CHF	10	0.61 [0.13 0.93]	0.74 [0.48 0.89]	0.93 [0.88 0.98]	0.95 [0.89 1.00]	1545.36 [441.36 4088.46]	1492.95 [69.53 4167.37]	-52.41 [-540.72 435.91]	-15.31 [-89.76 59.14]	24.01 [-39.89 87.91]	0.99 [0.96 1.00]	52.40 [17.90 97.45]	43.90 [4.05 83.95]	-8.50 [-27.24 10.24]	-21.06 [-104.26 62.13]	33.70 [-29.30 96.70]	0.81
Iluz (2014)	COPD	17	0.58 [0.43 0.80]	0.67 [0.48 0.86]	0.92 [0.85 0.96]	0.96 [0.89 1.00]	1004.80 [575.91 1481.18]	952.85 [389.70 2124.30]	-51.95 [-709.01 605.11]	-7.89 [-67.06 51.29]	27.05 [-0.68 54.78]	0.73 [0.41 0.89]	60.88 [30.20 98.20]	47.29 [17.60 86.60]	-13.59 [-42.00 14.82]	-21.58 [-67.35 24.18]	25.19 [-12.31 62.69]	0.75
Iluz (2014)	MS	13	0.70 [0.40 0.87]	0.73 [0.43 0.87]	0.95 [0.91 0.98]	0.97 [0.95 0.99]	905.23 [244.78 1870.83]	883.73 [182.40 1798.20]	-21.50 [-405.79 362.80]	-3.55 [-39.86 32.76]	15.14 [-5.30 35.57]	0.94 [0.83 0.98]	36.15 [13.00 66.00]	30.85 [8.20 62.20]	-5.31 [-23.82 13.21]	-18.64 [-64.70 27.42]	24.35 [-8.80 57.51]	0.81
Iluz (2014)	PD	15	0.59 [0.19 0.91]	0.85 [0.40 0.99]	0.94 [0.90 0.98]	0.98 [0.92 1.00]	1223.34 [260.71 2994.08]	1010.10 [143.40 2858.25]	-213.24 [-712.82 286.34]	-25.30 [-87.12 36.52]	31.91 [-15.70 79.51]	0.96 [0.88 0.98]	37.13 [16.40 71.30]	25.73 [6.40 70.00]	-11.40 [-38.47 15.67]	-32.16 [-102.28 37.96]	38.78 [-15.86 93.41]	0.81
Iluz (2014)	PFF	11	0.33 [0.00 0.70]	0.56 [0.03 0.92]	0.87 [0.74 0.97]	0.96 [0.82 1.00]	1127.55 [227.31 1913.30]	668.45 [0.00 2260.50]	-459.09 [-1850.13 931.95]	-42.59 [-128.38 43.21]	50.45 [-14.89 115.79]	0.50 [-0.08 0.83]	48.27 [6.00 117.50]	27.45 [0.00 99.00]	-20.82 [-78.56 36.93]	-44.92 [-122.00 32.17]	49.85 [-13.12 112.83]	0.66
Wavelets	HA	17	0.95 [0.90 0.99]	0.49 [0.32 0.68]	0.80 [0.71 0.87]	0.76 [0.62 0.86]	1784.36 [972.86 3417.66]	3496.39 [2098.91 5536.67]	1712.03 [408.52 3015.54]	107.60 [2.48 212.73]	107.60 [2.48 212.73]	-0.06 [-0.50 0.42]	70.41 [29.20 109.60]	107.24 [58.60 150.40]	36.82 [-1.55 75.20]	68.73 [-47.88 185.35]	68.73 [-47.88 185.35]	0.57
Wavelets	CHF	10	0.84 [0.32 0.99]	0.34 [0.09 0.65]	0.79 [0.62 0.90]	0.73 [0.47 0.93]	1545.36 [441.36 4088.46]	3510.42 [1038.46 6784.38]	1965.07 [-613.06 4543.19]	181.90 [-78.87 442.67]	181.90 [-78.87 442.67]	0.40 [-0.24 0.80]	52.40 [17.90 97.45]	105.70 [52.70 179.35]	53.30 [1.11 105.49]	140.27 [-55.67 336.21]	140.27 [-55.67 336.21]	0.6
Wavelets	COPD	17	0.94 [0.90 0.97]	0.36 [0.23 0.54]	0.80 [0.68 0.93]	0.78 [0.64 0.93]	1004.80 [575.91 1481.18]	2815.55 [1302.37 4043.96]	1810.75 [148.27 3473.23]	185.57 [20.44 350.71]	185.57 [20.44 350.71]	-0.37 [-0.71 0.12]	60.88 [30.20 98.20]	101.76 [46.00 139.20]	40.88 [0.60 81.17]	76.18 [-31.07 183.43]	76.18 [-31.07 183.43]	0.5
Wavelets	MS	13	0.96 [0.91 0.99]	0.36 [0.17 0.52]	0.83 [0.79 0.89]	0.82 [0.75 0.89]	905.23 [244.78 1870.83]	2271.81 [1148.17 3768.49]	1366.58 [342.13 2391.04]	205.17 [-96.15 506.49]	205.17 [-96.15 506.49]	0.08 [-0.46 0.58]	36.15 [13.00 66.00]	81.00 [40.60 120.40]	44.85 [3.79 85.90]	168.60 [-90.41 427.61]	168.60 [-90.41 427.61]	0.57
Wavelets	PD	15	0.89 [0.61 0.99]	0.54 [0.24 0.87]	0.88 [0.73 0.97]	0.86 [0.65 0.97]	1223.34 [260.71 2994.08]	2147.44 [679.24 4709.79]	924.10 [-935.43 2783.63]	125.39 [-300.11 550.90]	125.54 [-299.79 550.87]	0.63 [0.20 0.86]	37.13 [16.40 71.30]	60.33 [24.40 123.00]	23.20 [-34.54 80.94]	70.00 [-135.59 275.59]	71.97 [-130.81 274.74]	0.72
Wavelets	PFF	11	0.64 [0.00 0.98]	0.36 [0.07 0.68]	0.79 [0.53 0.93]	0.81 [0.47 1.00]	1127.55 [227.31 1913.30]	2023.97 [0.00 5170.92]	896.42 [-2482.61 4275.45]	116.49 [-187.36 420.35]	152.86 [-72.84 378.55]	0.26 [-0.35 0.72]	48.27 [6.00 117.50]	59.36 [0.00 113.00]	11.09 [-88.42 110.61]	128.47 [-382.98 639.92]	169.90 [-287.64 627.44]	0.57
Kheirkhahan (2017)	HA	17	0.62 [0.44 0.90]	0.82 [0.65 0.95]	0.91 [0.85 0.96]	0.97 [0.93 0.99]	1784.36 [972.86 3417.66]	1401.72 [790.01 3427.43]	-382.64 [-1054.48 289.20]	-23.67 [-58.02 10.69]	23.83 [-10.05 57.72]	0.81 [0.56 0.93]	70.41 [29.20 109.60]	32.00 [14.80 51.00]	-38.41 [-82.77 5.94]	-50.75 [-86.22 -15.29]	50.75 [15.29 86.22]	0.77
Kheirkhahan (2017)	CHF	10	0.61 [0.04 0.94]	0.73 [0.53 0.88]	0.93 [0.88 0.98]	0.95 [0.86 1.00]	1545.36 [441.36 4088.46]	1514.70 [27.00 4385.13]	-30.66 [-620.91 559.60]	-16.58 [-99.53 66.38]	27.37 [-42.33 97.07]	0.99 [0.95 1.00]	52.40 [17.90 97.45]	32.00 [1.80 64.15]	-20.40 [-46.85 6.05]	-43.05 [-99.40 13.30]	43.05 [-13.30 99.40]	0.8
Kheirkhahan (2017)	COPD	17	0.54 [0.32 0.79]	0.67 [0.48 0.86]	0.92 [0.85 0.96]	0.96 [0.89 1.00]	1004.80 [575.91 1481.18]	889.98 [261.40 2125.61]	-114.82 [-763.63 533.98]	-15.99 [-75.84 43.86]	28.25 [-8.75 65.24]	0.73 [0.40 0.89]	60.88 [30.20 98.20]	32.35 [11.00 64.60]	-28.53 [-55.20 -1.86]	-48.03 [-78.07 -17.98]	48.03 [17.98 78.07]	0.74
Kheirkhahan (2017)	MS	13	0.68 [0.45 0.85]	0.73 [0.48 0.86]	0.95 [0.91 0.98]	0.97 [0.94 0.99]	905.23 [244.78 1870.83]	849.66 [211.41 1695.66]	-55.57 [-553.56 442.42]	-4.69 [-50.60 41.21]	20.76 [0.64 40.88]	0.90 [0.72 0.97]	36.15 [13.00 66.00]	25.31 [7.20 47.60]	-10.85 [-28.14 6.44]	-30.69 [-70.92 9.53]	32.36 [-2.02 66.73]	0.8
Kheirkhahan (2017)	PD	15	0.58 [0.13 0.91]	0.81 [0.38 0.99]	0.94 [0.87 0.98]	0.97 [0.89 1.00]	1223.34 [260.71 2994.08]	1057.72 [115.31 3006.66]	-165.62 [-843.43 512.18]	-27.77 [-88.80 33.26]	32.37 [-18.47 83.22]	0.95 [0.86 0.98]	37.13 [16.40 71.30]	20.20 [4.00 55.80]	-16.93 [-44.55 10.68]	-46.56 [-107.08 13.97]	48.45 [-5.62 102.52]	0.8
Kheirkhahan (2017)	PFF	11	0.29 [0.00 0.59]	0.64 [0.13 0.92]	0.88 [0.76 0.97]	0.96 [0.82 1.00]	1127.55 [227.31 1913.30]	633.74 [0.00 2227.03]	-493.80 [-1783.41 795.80]	-51.08 [-134.32 32.16]	57.49 [-5.67 120.64]	0.51 [-0.06 0.84]	48.27 [6.00 117.50]	24.27 [0.00 87.00]	-24.00 [-62.27 14.27]	-51.83 [-129.65 25.99]	52.40 [-23.80 128.60]	0.66
