# Supplementary material for: Real-World Gait Detection Using a Wrist-Worn Inertial Sensor: Validation Study
Source: JMIR Form Res. 2024 May 1;8:e50035. doi: 10.2196/50035 (PMC11097052; doi:10.2196/50035)
Supplement: Multimedia Appendix 3 [file formative_v8i1e50035_app3.xlsx]

## Sheet: Sheet1
Algorithm	Cohort	n-DPs [#]	Sensitivity	PPV	Accuracy	Specificity	Reference duration [s]	Algorithm duration [s]	Duration Error [s] (LoA)	Rel. Duration Error [%] (LoA)	Rel. Abs. Duration Error [%] (LoA)	ICC	Reference #GS [1]	Algorithm #GS [1]	# GS Error [1] (LoA)	Rel. # GS Error [%] (LoA)	Rel. Abs. #GS Error [%] (LoA)	Performance index
Iluz (2014) - GSD_A	HA	17	0.87 [0.74 0.98]	0.84 [0.74 0.94]	0.95 [0.92 0.98]	0.97 [0.95 0.98]	1784.36 [972.86 3417.66]	1836.62 [1023.30 3620.10]	52.26 [-156.46 260.98]	2.89 [-12.71 18.49]	6.34 [-4.30 16.98]	0.99 [0.97 1.00]	70.41 [29.20 109.60]	78.71 [32.60 114.00]	8.29 [-8.35 24.94]	14.90 [-14.36 44.16]	16.58 [-8.72 41.88]	0.85
Iluz (2014) - GSD_A	CHF	10	0.85 [0.51 0.96]	0.81 [0.61 0.94]	0.96 [0.91 0.99]	0.97 [0.91 1.00]	1545.36 [441.36 4088.46]	1595.40 [436.43 4299.22]	50.04 [-689.45 789.54]	5.13 [-57.28 67.54]	20.46 [-26.65 67.58]	0.97 [0.91 0.99]	52.40 [17.90 97.45]	55.90 [18.15 100.50]	3.50 [-58.45 65.45]	13.48 [-63.08 90.04]	31.70 [-16.76 80.16]	0.84
Iluz (2014) - GSD_A	COPD	17	0.85 [0.75 0.93]	0.75 [0.54 0.88]	0.95 [0.91 0.98]	0.96 [0.92 0.99]	1004.80 [575.91 1481.18]	1151.65 [591.90 1809.30]	146.85 [-369.07 662.76]	18.14 [-47.01 83.28]	20.86 [-40.86 82.59]	0.68 [0.32 0.87]	60.88 [30.20 98.20]	75.18 [33.80 112.20]	14.29 [-2.49 31.08]	27.11 [-17.31 71.52]	27.44 [-16.12 71.01]	0.78
Iluz (2014) - GSD_A	MS	13	0.90 [0.68 0.98]	0.78 [0.66 0.90]	0.97 [0.95 0.98]	0.97 [0.95 0.99]	905.23 [244.78 1870.83]	1023.58 [293.40 2043.90]	118.35 [-190.45 427.15]	15.64 [-18.06 49.34]	19.53 [-4.29 43.34]	0.95 [0.84 0.98]	36.15 [13.00 66.00]	45.08 [16.60 79.40]	8.92 [-5.62 23.47]	27.04 [-5.28 59.36]	27.49 [-3.23 58.20]	0.83
Iluz (2014) - GSD_A	PD	15	0.84 [0.48 0.98]	0.84 [0.61 0.98]	0.97 [0.94 0.99]	0.98 [0.93 1.00]	1223.34 [260.71 2994.08]	1237.00 [318.75 3127.95]	13.66 [-302.75 330.07]	1.63 [-34.02 37.27]	13.11 [-10.84 37.07]	0.99 [0.97 1.00]	37.13 [16.40 71.30]	41.53 [18.10 93.50]	4.40 [-22.95 31.75]	13.17 [-51.06 77.39]	24.62 [-23.79 73.03]	0.84
Iluz (2014) - GSD_A	PFF	11	0.86 [0.74 0.94]	0.83 [0.72 0.96]	0.96 [0.91 0.99]	0.97 [0.92 0.99]	1127.55 [227.31 1913.30]	1167.00 [255.75 2134.50]	39.45 [-364.00 442.91]	4.92 [-26.46 36.29]	13.23 [-5.39 31.85]	0.95 [0.83 0.99]	48.27 [6.00 117.50]	62.09 [10.50 150.50]	13.82 [-12.36 39.99]	35.45 [-39.44 110.34]	35.45 [-39.44 110.34]	0.83
Paraschiv-Ionescu (2019) - GSD_B	HA	17	0.85 [0.75 0.97]	0.89 [0.79 0.97]	0.96 [0.94 0.98]	0.98 [0.96 0.99]	1784.36 [972.86 3417.66]	1706.07 [872.44 3457.61]	-78.28 [-317.36 160.79]	-4.82 [-18.50 8.86]	6.35 [-4.49 17.19]	0.98 [0.95 0.99]	70.41 [29.20 109.60]	100.18 [47.80 143.80]	29.76 [1.38 58.15]	49.03 [-5.91 103.97]	49.62 [-3.12 102.36]	0.84
Paraschiv-Ionescu (2019) - GSD_B	CHF	10	0.91 [0.86 0.96]	0.82 [0.61 0.95]	0.96 [0.92 0.99]	0.97 [0.92 1.00]	1545.36 [441.36 4088.46]	1689.65 [511.26 4244.22]	144.29 [-331.83 620.41]	15.11 [-36.76 66.98]	17.19 [-31.84 66.21]	0.98 [0.94 1.00]	52.40 [17.90 97.45]	88.00 [24.95 154.80]	35.60 [-25.39 96.59]	69.61 [-35.86 175.08]	69.61 [-35.86 175.08]	0.83
Paraschiv-Ionescu (2019) - GSD_B	COPD	17	0.84 [0.74 0.93]	0.80 [0.72 0.88]	0.96 [0.93 0.98]	0.97 [0.96 0.99]	1004.80 [575.91 1481.18]	1058.45 [614.12 1643.42]	53.65 [-120.32 227.61]	5.46 [-8.60 19.53]	6.90 [-4.29 18.09]	0.96 [0.89 0.98]	60.88 [30.20 98.20]	97.24 [43.60 154.80]	36.35 [-2.13 74.84]	59.59 [14.90 104.29]	59.59 [14.90 104.29]	0.82
Paraschiv-Ionescu (2019) - GSD_B	MS	13	0.89 [0.73 0.97]	0.78 [0.55 0.92]	0.97 [0.95 0.98]	0.98 [0.95 0.99]	905.23 [244.78 1870.83]	993.99 [289.14 2048.95]	88.76 [-206.49 384.01]	15.13 [-22.23 52.48]	17.48 [-15.32 50.28]	0.96 [0.87 0.99]	36.15 [13.00 66.00]	62.08 [29.40 107.20]	25.92 [-3.25 55.10]	88.05 [-34.41 210.50]	88.05 [-34.41 210.50]	0.82
Paraschiv-Ionescu (2019) - GSD_B	PD	15	0.81 [0.47 0.97]	0.86 [0.58 0.98]	0.97 [0.93 0.99]	0.98 [0.94 1.00]	1223.34 [260.71 2994.08]	1213.59 [294.07 3033.20]	-9.75 [-389.79 370.30]	-0.22 [-61.41 60.97]	20.86 [-23.34 65.06]	0.99 [0.96 0.99]	37.13 [16.40 71.30]	55.47 [21.90 122.10]	18.33 [-27.35 64.02]	49.75 [-58.96 158.46]	59.14 [-28.10 146.37]	0.83
Paraschiv-Ionescu (2019) - GSD_B	PFF	11	0.85 [0.73 0.93]	0.88 [0.77 0.96]	0.96 [0.91 0.99]	0.98 [0.96 1.00]	1127.55 [227.31 1913.30]	1059.01 [221.44 1660.40]	-68.53 [-418.91 281.84]	-4.03 [-24.19 16.14]	8.51 [-4.49 21.51]	0.95 [0.84 0.99]	48.27 [6.00 117.50]	71.27 [9.50 188.00]	23.00 [-29.16 75.16]	44.28 [-21.29 109.85]	44.28 [-21.29 109.85]	0.83
Paraschiv-Ionescu (2020) - GSD_C	HA	17	0.75 [0.59 0.94]	0.95 [0.90 0.98]	0.95 [0.93 0.98]	0.99 [0.98 1.00]	1784.36 [972.86 3417.66]	1448.23 [637.35 3246.94]	-336.13 [-652.20 -20.05]	-21.27 [-44.11 1.56]	21.27 [-1.56 44.11]	0.89 [0.73 0.96]	70.41 [29.20 109.60]	76.35 [40.00 110.00]	5.94 [-17.07 28.95]	15.83 [-41.68 73.34]	20.59 [-30.40 71.58]	0.83
Paraschiv-Ionescu (2020) - GSD_C	CHF	10	0.84 [0.76 0.92]	0.89 [0.73 0.98]	0.97 [0.95 0.99]	0.99 [0.97 1.00]	1545.36 [441.36 4088.46]	1466.63 [428.18 3927.82]	-78.73 [-309.86 152.40]	-5.36 [-25.80 15.08]	9.44 [-3.23 22.10]	1.00 [0.99 1.00]	52.40 [17.90 97.45]	70.10 [17.50 124.10]	17.70 [-17.34 52.74]	33.73 [-38.59 106.06]	40.73 [-14.09 95.56]	0.84
Paraschiv-Ionescu (2020) - GSD_C	COPD	17	0.73 [0.60 0.86]	0.89 [0.83 0.95]	0.96 [0.94 0.98]	0.99 [0.98 0.99]	1004.80 [575.91 1481.18]	825.22 [459.47 1341.00]	-179.58 [-420.72 61.55]	-18.04 [-36.78 0.70]	18.04 [-0.70 36.78]	0.80 [0.54 0.92]	60.88 [30.20 98.20]	77.71 [36.80 124.20]	16.82 [-5.44 39.09]	28.30 [-5.85 62.44]	29.89 [1.81 57.96]	0.8
Paraschiv-Ionescu (2020) - GSD_C	MS	13	0.81 [0.58 0.94]	0.87 [0.71 0.97]	0.97 [0.96 0.99]	0.99 [0.98 1.00]	905.23 [244.78 1870.83]	824.54 [217.57 1692.27]	-80.69 [-373.64 212.27]	-7.90 [-31.29 15.48]	10.49 [-8.17 29.16]	0.95 [0.86 0.99]	36.15 [13.00 66.00]	48.08 [22.20 85.80]	11.92 [-5.92 29.77]	42.04 [-9.18 93.27]	44.05 [0.41 87.70]	0.83
Paraschiv-Ionescu (2020) - GSD_C	PD	15	0.72 [0.28 0.94]	0.90 [0.62 1.00]	0.96 [0.93 0.99]	0.99 [0.97 1.00]	1223.34 [260.71 2994.08]	1056.47 [154.75 2821.38]	-166.87 [-455.77 122.03]	-20.47 [-62.21 21.28]	22.22 [-15.66 60.10]	0.98 [0.94 0.99]	37.13 [16.40 71.30]	40.87 [13.70 98.10]	3.73 [-25.41 32.88]	8.35 [-63.23 79.94]	29.28 [-14.12 72.68]	0.83
Paraschiv-Ionescu (2020) - GSD_C	PFF	11	0.71 [0.53 0.85]	0.93 [0.84 0.99]	0.95 [0.89 0.99]	0.99 [0.98 1.00]	1127.55 [227.31 1913.30]	825.98 [185.63 1350.20]	-301.56 [-909.48 306.36]	-23.53 [-49.04 1.98]	23.53 [-1.98 49.04]	0.70 [0.24 0.91]	48.27 [6.00 117.50]	56.73 [10.00 147.50]	8.45 [-23.21 40.12]	23.31 [-43.95 90.57]	28.67 [-29.16 86.51]	0.79
