# Supplementary material for: Real-World Gait Detection Using a Wrist-Worn Inertial Sensor: Validation Study
Source: JMIR Form Res. 2024 May 1;8:e50035. doi: 10.2196/50035 (PMC11097052; doi:10.2196/50035)
Supplement: Multimedia Appendix 4 [file formative_v8i1e50035_app4.xlsx]

## Sheet: Sheet1
Experiment	Algorithm	Version	Cohort	Participant	Walking Aid	Sensitivity	Specificity	Accuracy	PPV	NPV	F1-Score	GS duration (algorithm) [s]	GS duration (reference) [s]	Duration Error [s]	Rel. Duration Error [%]	Rel. Abs. Duration Error [%]	# GS (algorithm) [1]	# GS (reference) [1]	# GS Error [1]	Rel. # GS Error [%]	Rel. Abs. #GS Error [%]
Wrist	Brand (2022)	optimized	CHF	2014	None	0.743891	0.96086	0.944823	0.602703	0.979169	0.665895	1038	843.92	194.08	0.229974	0.229974	100	57	43	0.754386	0.754386
Wrist	Brand (2022)	optimized	CHF	4023	One cane/crutch	0.926586	0.990383	0.984802	0.90232	0.992943	0.914292	901	878.93	22.07	0.0251101	0.0251101	29	19	10	0.526316	0.526316
Wrist	Brand (2022)	optimized	CHF	4025	Rollator	0.550474	0.991101	0.973612	0.718854	0.981598	0.623496	328	429.81	-101.81	-0.236872	0.236872	27	24	3	0.125	0.125
Wrist	Brand (2022)	optimized	CHF	4028	Rollator	0.0303862	0.9981	0.952058	0.444126	0.953717	0.0568807	34	507.54	-473.54	-0.93301	0.93301	7	20	-13	-0.65	0.65
Wrist	Brand (2022)	optimized	CHF	4029	One cane/crutch	0.90072	0.991763	0.988489	0.803113	0.99628	0.849121	510	455.47	54.53	0.119722	0.119722	29	17	12	0.705882	0.705882
Wrist	Brand (2022)	optimized	CHF	5003	None	0.738981	0.932485	0.908626	0.606198	0.962124	0.666036	1613	1317.77	295.23	0.224038	0.224038	146	115	31	0.269565	0.269565
Wrist	Brand (2022)	optimized	CHF	5008	None	0.859909	0.956276	0.933475	0.859067	0.956566	0.859488	2135	2134.88	0.12	5.62092e-05	5.62092e-05	95	71	24	0.338028	0.338028
Wrist	Brand (2022)	optimized	CHF	5012	None	0.973602	0.897402	0.945721	0.942679	0.951495	0.957891	5877	5686.85	190.15	0.0334368	0.0334368	89	76	13	0.171053	0.171053
Wrist	Brand (2022)	optimized	CHF	5015	None	0.844538	0.965674	0.93716	0.883373	0.952779	0.863519	1851	1935.41	-84.41	-0.0436135	0.0436135	70	53	17	0.320755	0.320755
Wrist	Brand (2022)	optimized	CHF	5019	None	0.784951	0.962098	0.941872	0.727471	0.971997	0.755119	1363	1262.98	100.02	0.0791937	0.0791937	100	72	28	0.388889	0.388889
Wrist	Brand (2022)	optimized	COPD	1006	None	0.789545	0.98579	0.964539	0.870929	0.974729	0.828243	1327	1467.17	-140.17	-0.0955377	0.0955377	86	77	9	0.116883	0.116883
Wrist	Brand (2022)	optimized	COPD	1007	None	0.731506	0.945338	0.921515	0.626566	0.965615	0.674981	1201	1029.92	171.08	0.16611	0.16611	104	80	24	0.3	0.3
Wrist	Brand (2022)	optimized	COPD	1012	None	0.854971	0.983097	0.967267	0.876993	0.979629	0.865842	1135	1166.42	-31.42	-0.0269371	0.0269371	46	35	11	0.314286	0.314286
Wrist	Brand (2022)	optimized	COPD	1019	None	0.783707	0.919184	0.898655	0.633953	0.95967	0.700921	1675	1356.93	318.07	0.234404	0.234404	141	97	44	0.453608	0.453608
Wrist	Brand (2022)	optimized	COPD	1020	None	0.814038	0.986668	0.975822	0.803685	0.987521	0.808828	609	600.87	8.13	0.0135304	0.0135304	36	34	2	0.0588235	0.0588235
Wrist	Brand (2022)	optimized	COPD	1021	None	0.721023	0.937	0.911863	0.6012	0.962262	0.655682	1401	1169.15	231.85	0.198306	0.198306	124	86	38	0.44186	0.44186
Wrist	Brand (2022)	optimized	COPD	1022	None	0.733292	0.992658	0.969712	0.90648	0.974586	0.81074	647	799.83	-152.83	-0.191078	0.191078	32	37	-5	-0.135135	0.135135
Wrist	Brand (2022)	optimized	COPD	1023	None	0.68935	0.961544	0.924853	0.736345	0.952077	0.712073	1182	1266.47	-84.47	-0.0666972	0.0666972	97	81	16	0.197531	0.197531
Wrist	Brand (2022)	optimized	COPD	1024	None	0.833543	0.965338	0.947739	0.787517	0.974113	0.809876	1253	1184.11	68.89	0.0581787	0.0581787	81	74	7	0.0945946	0.0945946
Wrist	Brand (2022)	optimized	COPD	1025	None	0.854862	0.977778	0.967089	0.785595	0.986059	0.818766	891	820.51	70.49	0.08591	0.08591	56	47	9	0.191489	0.191489
Wrist	Brand (2022)	optimized	COPD	1026	None	0.819745	0.972828	0.964662	0.629619	0.989667	0.712211	666	513.7	152.3	0.296477	0.296477	50	31	19	0.612903	0.612903
Wrist	Brand (2022)	optimized	COPD	1027	None	0.87683	0.885653	0.884145	0.612671	0.972112	0.721326	2201	1537.22	663.78	0.431805	0.431805	135	103	32	0.31068	0.31068
Wrist	Brand (2022)	optimized	COPD	1028	None	0.699983	0.987094	0.968696	0.787844	0.979614	0.74132	525	591.46	-66.46	-0.112366	0.112366	45	38	7	0.184211	0.184211
Wrist	Brand (2022)	optimized	COPD	1029	None	0.815477	0.982725	0.97178	0.767742	0.987022	0.79089	630	594.8	35.2	0.0591796	0.0591796	39	27	12	0.444444	0.444444
Wrist	Brand (2022)	optimized	COPD	2010	None	0.902688	0.947028	0.94066	0.740779	0.98306	0.813758	1726	1418.85	307.15	0.216478	0.216478	105	77	28	0.363636	0.363636
Wrist	Brand (2022)	optimized	COPD	2012	None	0.765867	0.975167	0.957136	0.744078	0.977866	0.754815	812	790.85	21.15	0.0267434	0.0267434	61	40	21	0.525	0.525
Wrist	Brand (2022)	optimized	COPD	2013	None	0.560982	0.933029	0.904848	0.40705	0.96287	0.471777	1062	773.36	288.64	0.373229	0.373229	117	71	46	0.647887	0.647887
Wrist	Brand (2022)	optimized	HA	1001	None	0.673826	0.981676	0.950826	0.803742	0.964316	0.733072	829	993.81	-164.81	-0.165837	0.165837	70	56	14	0.25	0.25
Wrist	Brand (2022)	optimized	HA	1002	None	0.872404	0.96928	0.950174	0.874638	0.968672	0.873519	2056	2067.55	-11.55	-0.00558632	0.00558632	88	58	30	0.517241	0.517241
Wrist	Brand (2022)	optimized	HA	1008	None	0.960225	0.939609	0.947076	0.900292	0.976525	0.929293	3554	3337.94	216.06	0.0647285	0.0647285	79	46	33	0.717391	0.717391
Wrist	Brand (2022)	optimized	HA	1010	None	0.677902	0.985243	0.929697	0.910186	0.932732	0.777056	1286	1727.06	-441.06	-0.255382	0.255382	77	82	-5	-0.0609756	0.0609756
Wrist	Brand (2022)	optimized	HA	1011	None	0.737846	0.97645	0.953305	0.770943	0.971968	0.754031	850	889.07	-39.07	-0.0439448	0.0439448	63	62	1	0.016129	0.016129
Wrist	Brand (2022)	optimized	HA	1014	None	0.833682	0.979731	0.944475	0.929022	0.948748	0.878774	2003	2235.37	-232.37	-0.103951	0.103951	73	80	-7	-0.0875	0.0875
Wrist	Brand (2022)	optimized	HA	1016	None	0.726989	0.966248	0.936872	0.750909	0.961959	0.738756	1197	1241.38	-44.38	-0.0357505	0.0357505	82	63	19	0.301587	0.301587
Wrist	Brand (2022)	optimized	HA	1017	None	0.76677	0.975373	0.938188	0.871036	0.950686	0.815584	1503	1708.05	-205.05	-0.120049	0.120049	69	66	3	0.0454545	0.0454545
Wrist	Brand (2022)	optimized	HA	1018	None	0.71272	0.946287	0.905341	0.738264	0.939378	0.725267	1604	1662.93	-58.93	-0.0354375	0.0354375	133	120	13	0.108333	0.108333
Wrist	Brand (2022)	optimized	HA	3002	None	0.743398	0.96202	0.925295	0.798056	0.948898	0.769758	1483	1589.03	-106.03	-0.0667262	0.0667262	96	100	-4	-0.04	0.04
Wrist	Brand (2022)	optimized	HA	3003	None	0.849186	0.936584	0.922274	0.723879	0.969438	0.781542	1915	1632.85	282.15	0.172796	0.172796	132	107	25	0.233645	0.233645
Wrist	Brand (2022)	optimized	HA	3006	None	0.798232	0.979059	0.945813	0.895696	0.955634	0.84416	1412	1586.49	-174.49	-0.109985	0.109985	67	72	-5	-0.0694444	0.0694444
Wrist	Brand (2022)	optimized	HA	3007	None	0.836478	0.963664	0.942378	0.822296	0.967017	0.829326	1558	1530.16	27.84	0.0181942	0.0181942	104	94	10	0.106383	0.106383
Wrist	Brand (2022)	optimized	HA	3008	None	0.797306	0.913482	0.892427	0.671031	0.953185	0.728739	2152	1806.93	345.07	0.19097	0.19097	81	88	-7	-0.0795455	0.0795455
Wrist	Brand (2022)	optimized	HA	3009	None	0.856284	0.987429	0.973168	0.892597	0.982552	0.874064	969	1010.94	-41.94	-0.0414861	0.0414861	40	33	7	0.212121	0.212121
Wrist	Brand (2022)	optimized	HA	4009	None	0.975505	0.969097	0.971456	0.948431	0.985487	0.961777	1623	1577.94	45.06	0.0285562	0.0285562	19	14	5	0.357143	0.357143
Wrist	Brand (2022)	optimized	HA	5000	None	0.944082	0.936797	0.939565	0.901477	0.964726	0.922288	3905	3736.56	168.44	0.0450789	0.0450789	89	56	33	0.589286	0.589286
Wrist	Brand (2022)	optimized	MS	2001	None	0.780663	0.970634	0.956003	0.689268	0.981493	0.732124	812	718.29	93.71	0.130463	0.130463	57	45	12	0.266667	0.266667
Wrist	Brand (2022)	optimized	MS	2003	None	0.875918	0.968055	0.95453	0.825109	0.978422	0.849755	1829	1722.27	106.73	0.0619705	0.0619705	77	63	14	0.222222	0.222222
Wrist	Brand (2022)	optimized	MS	2005	One cane/crutch	0.840352	0.978221	0.964487	0.810204	0.982265	0.825003	922	892.01	29.99	0.0336207	0.0336207	61	42	19	0.452381	0.452381
Wrist	Brand (2022)	optimized	MS	2007	Walker	0.123799	0.991573	0.975196	0.220323	0.983287	0.158524	103	185.96	-82.96	-0.446117	0.446117	23	14	9	0.642857	0.642857
Wrist	Brand (2022)	optimized	MS	2008	None	0.803749	0.991302	0.977886	0.876829	0.984977	0.8387	631	689.69	-58.69	-0.0850962	0.0850962	31	31	0	0	0
Wrist	Brand (2022)	optimized	MS	2011	Two crutches	0.483301	0.972247	0.913746	0.702978	0.932637	0.5728	745	1094.31	-349.31	-0.319206	0.319206	75	37	38	1.02703	1.02703
Wrist	Brand (2022)	optimized	MS	3004	None	0.758251	0.967775	0.938962	0.789541	0.961698	0.77358	1393	1454.02	-61.02	-0.0419664	0.0419664	85	69	16	0.231884	0.231884
Wrist	Brand (2022)	optimized	MS	3012	None	0.920378	0.973371	0.967835	0.801262	0.990548	0.856699	1198	1044.48	153.52	0.146982	0.146982	59	37	22	0.594595	0.594595
Wrist	Brand (2022)	optimized	MS	3014	None	0.834396	0.971503	0.941057	0.893143	0.953599	0.86277	1956	2093.68	-137.68	-0.0657598	0.0657598	94	64	30	0.46875	0.46875
Wrist	Brand (2022)	optimized	MS	4005	None	0.935984	0.97806	0.969933	0.91082	0.984572	0.92323	761	740.13	20.87	0.0281977	0.0281977	16	13	3	0.230769	0.230769
Wrist	Brand (2022)	optimized	MS	4006	None	0.863224	0.988722	0.982097	0.810085	0.992349	0.835811	303	284.98	18.02	0.0632325	0.0632325	18	13	5	0.384615	0.384615
Wrist	Brand (2022)	optimized	MS	4008	None	0.87273	0.975477	0.96294	0.831821	0.98219	0.851785	592	564.14	27.86	0.0493849	0.0493849	23	24	-1	-0.0416667	0.0416667
Wrist	Brand (2022)	optimized	MS	4019	None	0.888578	0.988158	0.985135	0.701406	0.996482	0.783975	359	283.99	75.01	0.264129	0.264129	24	18	6	0.333333	0.333333
Wrist	Brand (2022)	optimized	PD	1003	None	0.939708	0.910058	0.922405	0.881738	0.954857	0.909801	4638	4356.86	281.14	0.0645281	0.0645281	100	65	35	0.538462	0.538462
Wrist	Brand (2022)	optimized	PD	1004	None	0.84876	0.98974	0.966895	0.941168	0.971298	0.892579	1403	1556.72	-153.72	-0.0987461	0.0987461	52	56	-4	-0.0714286	0.0714286
Wrist	Brand (2022)	optimized	PD	1005	None	0.710947	0.997487	0.974643	0.960791	0.975512	0.817199	547	739.98	-192.98	-0.260791	0.260791	25	33	-8	-0.242424	0.242424
Wrist	Brand (2022)	optimized	PD	1009	None	0.73675	0.989505	0.967556	0.869719	0.975324	0.797732	673	795.82	-122.82	-0.154331	0.154331	45	44	1	0.0227273	0.0227273
Wrist	Brand (2022)	optimized	PD	1013	None	0.756196	0.942286	0.919716	0.643934	0.965519	0.695565	1375	1173.83	201.17	0.171379	0.171379	107	86	21	0.244186	0.244186
Wrist	Brand (2022)	optimized	PD	1015	None	0.575958	0.998084	0.984466	0.909281	0.986035	0.705216	189	300	-111	-0.37	0.37	20	22	-2	-0.0909091	0.0909091
Wrist	Brand (2022)	optimized	PD	3010	None	0.927346	0.999852	0.98622	0.99931	0.983454	0.961984	1302	1402.74	-100.74	-0.0718166	0.0718166	17	22	-5	-0.227273	0.227273
Wrist	Brand (2022)	optimized	PD	3011	None	0.689558	0.988778	0.93981	0.923216	0.942121	0.789461	1207	1618.74	-411.74	-0.254358	0.254358	70	46	24	0.521739	0.521739
Wrist	Brand (2022)	optimized	PD	4002	None	0.901037	0.979228	0.963108	0.918473	0.974424	0.909672	557	567.12	-10.12	-0.0178445	0.0178445	16	15	1	0.0666667	0.0666667
Wrist	Brand (2022)	optimized	PD	4003	None	0.936845	0.991019	0.976596	0.974258	0.977401	0.955185	1244	1293.58	-49.58	-0.0383277	0.0383277	19	21	-2	-0.0952381	0.0952381
Wrist	Brand (2022)	optimized	PD	4012	None	0.252475	0.998419	0.923072	0.947204	0.922405	0.398682	220	834.27	-614.27	-0.736296	0.736296	26	31	-5	-0.16129	0.16129
Wrist	Brand (2022)	optimized	PD	4015	None	0.542196	0.9932	0.940225	0.913882	0.942199	0.6806	462	781.34	-319.34	-0.408708	0.408708	37	46	-9	-0.195652	0.195652
Wrist	Brand (2022)	optimized	PD	4016	None	0.641317	0.996093	0.985452	0.835387	0.988989	0.725599	201	262.48	-61.48	-0.234227	0.234227	15	17	-2	-0.117647	0.117647
Wrist	Brand (2022)	optimized	PD	4017	Rollator	0.175883	0.973343	0.953765	0.142413	0.979135	0.157388	315	256.58	58.42	0.227687	0.227687	44	26	18	0.692308	0.692308
Wrist	Brand (2022)	optimized	PD	4020	None	0.917765	0.988923	0.969437	0.968988	0.969594	0.942681	2284	2410.03	-126.03	-0.052294	0.052294	41	27	14	0.518519	0.518519
Wrist	Brand (2022)	optimized	PFF	5001	One cane/crutch	0.528026	0.998365	0.958681	0.967491	0.958255	0.683189	345	632.96	-287.96	-0.454942	0.454942	18	29	-11	-0.37931	0.37931
Wrist	Brand (2022)	optimized	PFF	5004	None	0.726373	0.985296	0.937712	0.917511	0.941151	0.81083	1253	1589.93	-336.93	-0.211915	0.211915	52	35	17	0.485714	0.485714
Wrist	Brand (2022)	optimized	PFF	5005	None	0.267028	0.972643	0.830132	0.711839	0.839829	0.38837	522	1396.79	-874.79	-0.626286	0.626286	31	32	-1	-0.03125	0.03125
Wrist	Brand (2022)	optimized	PFF	5006	None	0.646959	0.995316	0.982733	0.838074	0.986883	0.730219	45	58.48	-13.48	-0.230506	0.230506	5	5	0	0	0
Wrist	Brand (2022)	optimized	PFF	5007	None	0.6019	0.990565	0.953245	0.871406	0.959059	0.712004	640	929.9	-289.9	-0.311754	0.311754	47	51	-4	-0.0784314	0.0784314
Wrist	Brand (2022)	optimized	PFF	5009	None	0.740643	0.917879	0.890631	0.620998	0.951173	0.675564	1702	1432.01	269.99	0.188539	0.188539	143	95	48	0.505263	0.505263
Wrist	Brand (2022)	optimized	PFF	5010	None	0.789847	0.939726	0.918689	0.681488	0.964773	0.731677	1201	1038.04	162.96	0.156988	0.156988	71	49	22	0.44898	0.44898
Wrist	Brand (2022)	optimized	PFF	5014	None	0.881485	0.982796	0.968712	0.892163	0.980901	0.886792	1518	1539.33	-21.33	-0.0138567	0.0138567	57	51	6	0.117647	0.117647
Wrist	Brand (2022)	optimized	PFF	5016	None	0	0.976637	0.927892	0	0.948956	0	173	396.15	-223.15	-0.563297	0.563297	21	7	14	2	2
Wrist	Brand (2022)	optimized	PFF	5017	None	0.712379	0.800132	0.778657	0.535936	0.895677	0.611688	2956	2236.67	719.33	0.321608	0.321608	215	140	75	0.535714	0.535714
Wrist	Brand (2022)	optimized	PFF	5018	One cane/crutch	0.126813	0.943396	0.832395	0.2606	0.872897	0.170606	556	1152.74	-596.74	-0.517671	0.517671	49	37	12	0.324324	0.324324
Wrist	Gu (2017)	default	CHF	2014	None	0.561208	0.803777	0.785847	0.185854	0.958246	0.279234	2498.95	843.92	1655.03	1.96112	1.96112	538	57	481	8.4386	8.4386
Wrist	Gu (2017)	default	CHF	4023	One cane/crutch	0.622149	0.945562	0.917267	0.522838	0.963101	0.568187	1019.63	878.93	140.7	0.160081	0.160081	211	19	192	10.1053	10.1053
Wrist	Gu (2017)	default	CHF	4025	Rollator	0.0863941	0.922758	0.889561	0.0441871	0.960686	0.0584695	821.53	429.81	391.72	0.911379	0.911379	190	24	166	6.91667	6.91667
Wrist	Gu (2017)	default	CHF	4028	Rollator	0.133699	0.962453	0.923023	0.151019	0.956971	0.141832	432.92	507.54	-74.62	-0.147023	0.147023	143	20	123	6.15	6.15
Wrist	Gu (2017)	default	CHF	4029	One cane/crutch	0.2542	0.960791	0.93538	0.194751	0.971858	0.22054	571.82	455.47	116.35	0.25545	0.25545	179	17	162	9.52941	9.52941
Wrist	Gu (2017)	default	CHF	5003	None	0.56042	0.79134	0.762868	0.274168	0.927538	0.368203	2645.84	1317.77	1328.07	1.00782	1.00782	607	115	492	4.27826	4.27826
Wrist	Gu (2017)	default	CHF	5008	None	0.674286	0.786932	0.760279	0.49517	0.8863	0.571011	2853.29	2134.88	718.41	0.336511	0.336511	507	71	436	6.14085	6.14085
Wrist	Gu (2017)	default	CHF	5012	None	0.920298	0.731993	0.851398	0.856135	0.841257	0.887058	6075.3	5686.85	388.45	0.0683067	0.0683067	374	76	298	3.92105	3.92105
Wrist	Gu (2017)	default	CHF	5015	None	0.755843	0.870113	0.843215	0.641768	0.920484	0.69415	2252.19	1935.41	316.78	0.163676	0.163676	277	53	224	4.22642	4.22642
Wrist	Gu (2017)	default	CHF	5019	None	0.574694	0.885301	0.849837	0.392396	0.94169	0.466363	1805.63	1262.98	542.65	0.429658	0.429658	444	72	372	5.16667	5.16667
Wrist	Gu (2017)	default	COPD	1006	None	0.464721	0.927497	0.877383	0.437691	0.934505	0.450801	1515.8	1467.17	48.63	0.0331454	0.0331454	375	77	298	3.87013	3.87013
Wrist	Gu (2017)	default	COPD	1007	None	0.68379	0.790879	0.778948	0.290763	0.952264	0.408025	2381.06	1029.92	1351.14	1.31189	1.31189	502	80	422	5.275	5.275
Wrist	Gu (2017)	default	COPD	1012	None	0.655193	0.937166	0.90233	0.595112	0.950695	0.623709	1258.28	1166.42	91.86	0.0787538	0.0787538	231	35	196	5.6	5.6
Wrist	Gu (2017)	default	COPD	1019	None	0.427549	0.745088	0.696971	0.2305	0.879343	0.299522	2484.92	1356.93	1127.99	0.831281	0.831281	452	97	355	3.65979	3.65979
Wrist	Gu (2017)	default	COPD	1020	None	0.412221	0.916013	0.884359	0.247594	0.958753	0.30937	968.83	600.87	367.96	0.612379	0.612379	288	34	254	7.47059	7.47059
Wrist	Gu (2017)	default	COPD	1021	None	0.569215	0.851662	0.818788	0.335747	0.937535	0.422365	1945.52	1169.15	776.37	0.664047	0.664047	429	86	343	3.98837	3.98837
Wrist	Gu (2017)	default	COPD	1022	None	0.221863	0.982325	0.915049	0.5492	0.928609	0.31605	310.43	799.83	-489.4	-0.61188	0.61188	105	37	68	1.83784	1.83784
Wrist	Gu (2017)	default	COPD	1023	None	0.499295	0.841491	0.795364	0.329203	0.915161	0.396789	1882.99	1266.47	616.52	0.486802	0.486802	406	81	325	4.01235	4.01235
Wrist	Gu (2017)	default	COPD	1024	None	0.402998	0.894363	0.828747	0.370259	0.906719	0.385935	1255.68	1184.11	71.57	0.060442	0.060442	335	74	261	3.52703	3.52703
Wrist	Gu (2017)	default	COPD	1025	None	0.507257	0.921469	0.885448	0.380892	0.951537	0.435085	1061.91	820.51	241.4	0.294207	0.294207	274	47	227	4.82979	4.82979
Wrist	Gu (2017)	default	COPD	1026	None	0.465031	0.927791	0.903106	0.266261	0.968532	0.338633	882.56	513.7	368.86	0.718046	0.718046	181	31	150	4.83871	4.83871
Wrist	Gu (2017)	default	COPD	1027	None	0.666796	0.709105	0.70187	0.321038	0.911636	0.433407	3147.43	1537.22	1610.21	1.04748	1.04748	567	103	464	4.50485	4.50485
Wrist	Gu (2017)	default	COPD	1028	None	0.305886	0.926641	0.886863	0.222087	0.951215	0.257336	784.72	591.46	193.26	0.326751	0.326751	265	38	227	5.97368	5.97368
Wrist	Gu (2017)	default	COPD	1029	None	0.328598	0.956894	0.915776	0.348026	0.953168	0.338033	541.7	594.8	-53.1	-0.0892737	0.0892737	169	27	142	5.25926	5.25926
Wrist	Gu (2017)	default	COPD	2010	None	0.744259	0.80409	0.795498	0.389157	0.949364	0.511081	2676.22	1418.85	1257.37	0.88619	0.88619	424	77	347	4.50649	4.50649
Wrist	Gu (2017)	default	COPD	2012	None	0.271333	0.905064	0.850467	0.212249	0.929455	0.238182	982.55	790.85	191.7	0.242397	0.242397	259	40	219	5.475	5.475
Wrist	Gu (2017)	default	COPD	2013	None	0.465738	0.816741	0.790154	0.172376	0.949118	0.251623	2049.17	773.36	1275.81	1.6497	1.6497	478	71	407	5.73239	5.73239
Wrist	Gu (2017)	default	HA	1001	None	0.444955	0.901903	0.856112	0.335619	0.935857	0.38263	1284.34	993.81	290.53	0.29234	0.29234	326	56	270	4.82143	4.82143
Wrist	Gu (2017)	default	HA	1002	None	0.525418	0.904242	0.829529	0.574106	0.885786	0.548684	1849.88	2067.55	-217.67	-0.105279	0.105279	356	58	298	5.13793	5.13793
Wrist	Gu (2017)	default	HA	1008	None	0.883875	0.798227	0.829248	0.713269	0.923691	0.78946	4098.46	3337.94	760.52	0.227841	0.227841	347	46	301	6.54348	6.54348
Wrist	Gu (2017)	default	HA	1010	None	0.479006	0.949919	0.86481	0.678452	0.892068	0.561545	1193.56	1727.06	-533.5	-0.308906	0.308906	260	82	178	2.17073	2.17073
Wrist	Gu (2017)	default	HA	1011	None	0.680531	0.904663	0.882922	0.434007	0.963452	0.530004	1371.66	889.07	482.59	0.542803	0.542803	274	62	212	3.41935	3.41935
Wrist	Gu (2017)	default	HA	1014	None	0.228542	0.933255	0.763137	0.521443	0.791734	0.317798	945.3	2235.37	-1290.07	-0.577117	0.577117	290	80	210	2.625	2.625
Wrist	Gu (2017)	default	HA	1016	None	0.590283	0.878221	0.842869	0.404198	0.938706	0.479831	1771.27	1241.38	529.89	0.426856	0.426856	409	63	346	5.49206	5.49206
Wrist	Gu (2017)	default	HA	1017	None	0.623754	0.895044	0.846684	0.563168	0.916432	0.591915	1858.54	1708.05	150.49	0.0881063	0.0881063	314	66	248	3.75758	3.75758
Wrist	Gu (2017)	default	HA	1018	None	0.473857	0.723663	0.67987	0.267139	0.866136	0.341663	2902.74	1662.93	1239.81	0.745558	0.745558	577	120	457	3.80833	3.80833
Wrist	Gu (2017)	default	HA	3002	None	0.450147	0.924153	0.844527	0.545097	0.892756	0.493093	1281.36	1589.03	-307.67	-0.193621	0.193621	298	100	198	1.98	1.98
Wrist	Gu (2017)	default	HA	3003	None	0.394072	0.861871	0.78528	0.358374	0.879013	0.375376	1750.3	1632.85	117.45	0.0719294	0.0719294	460	107	353	3.29907	3.29907
Wrist	Gu (2017)	default	HA	3006	None	0.413689	0.92639	0.832125	0.558707	0.875213	0.475384	1150.86	1586.49	-435.63	-0.274587	0.274587	228	72	156	2.16667	2.16667
Wrist	Gu (2017)	default	HA	3007	None	0.245737	0.909474	0.798387	0.353018	0.857117	0.289766	1032.75	1530.16	-497.41	-0.325071	0.325071	311	94	217	2.30851	2.30851
Wrist	Gu (2017)	default	HA	3008	None	0.383452	0.839947	0.757216	0.346532	0.860234	0.364059	1960.55	1806.93	153.62	0.0850171	0.0850171	415	88	327	3.71591	3.71591
Wrist	Gu (2017)	default	HA	3009	None	0.56777	0.956301	0.91405	0.613191	0.947735	0.589607	913.13	1010.94	-97.81	-0.0967515	0.0967515	192	33	159	4.81818	4.81818
Wrist	Gu (2017)	default	HA	4009	None	0.926324	0.8616	0.885427	0.795899	0.952544	0.856173	1822.01	1577.94	244.07	0.154676	0.154676	129	14	115	8.21429	8.21429
Wrist	Gu (2017)	default	HA	5000	None	0.833262	0.846068	0.841204	0.768297	0.892285	0.799462	4004.83	3736.56	268.27	0.071796	0.071796	411	56	355	6.33929	6.33929
Wrist	Gu (2017)	default	MS	2001	None	0.606077	0.915094	0.891295	0.373288	0.965326	0.462016	1141.75	718.29	423.46	0.589539	0.589539	263	45	218	4.84444	4.84444
Wrist	Gu (2017)	default	MS	2003	None	0.852732	0.877027	0.87346	0.544026	0.97192	0.664264	2668.62	1722.27	946.35	0.549478	0.549478	329	63	266	4.22222	4.22222
Wrist	Gu (2017)	default	MS	2005	One cane/crutch	0.465909	0.911355	0.866983	0.367681	0.939112	0.411007	1096.94	892.01	204.93	0.22974	0.22974	316	42	274	6.52381	6.52381
Wrist	Gu (2017)	default	MS	2007	Walker	0.602455	0.921425	0.915405	0.128529	0.991769	0.21186	849.63	185.96	663.67	3.56889	3.56889	220	14	206	14.7143	14.7143
Wrist	Gu (2017)	default	MS	2008	None	0.706561	0.954954	0.937187	0.54718	0.976875	0.61674	870.98	689.69	181.29	0.262857	0.262857	182	31	151	4.87097	4.87097
Wrist	Gu (2017)	default	MS	2011	Two crutches	0.602876	0.819618	0.793685	0.312353	0.938218	0.411503	2073.68	1094.31	979.37	0.894966	0.894966	366	37	329	8.89189	8.89189
Wrist	Gu (2017)	default	MS	3004	None	0.278579	0.881448	0.798545	0.272545	0.88457	0.275529	1442.72	1454.02	-11.3	-0.00777156	0.00777156	403	69	334	4.84058	4.84058
Wrist	Gu (2017)	default	MS	3012	None	0.443597	0.927698	0.877127	0.417145	0.934612	0.429964	1078.11	1044.48	33.63	0.0321978	0.0321978	284	37	247	6.67568	6.67568
Wrist	Gu (2017)	default	MS	3014	None	0.317274	0.841877	0.725381	0.364177	0.812024	0.339111	1779.28	2093.68	-314.4	-0.150166	0.150166	390	64	326	5.09375	5.09375
Wrist	Gu (2017)	default	MS	4005	None	0.857682	0.844163	0.846775	0.568519	0.961205	0.683786	1096.61	740.13	356.48	0.481645	0.481645	179	13	166	12.7692	12.7692
Wrist	Gu (2017)	default	MS	4006	None	0.671668	0.942033	0.927761	0.392377	0.980946	0.495368	476.66	284.98	191.68	0.672609	0.672609	119	13	106	8.15385	8.15385
Wrist	Gu (2017)	default	MS	4008	None	0.534461	0.90355	0.858513	0.43507	0.933178	0.479671	675.62	564.14	111.48	0.197611	0.197611	157	24	133	5.54167	5.54167
Wrist	Gu (2017)	default	MS	4019	None	0.576668	0.949689	0.938365	0.264075	0.986237	0.36226	603.14	283.99	319.15	1.12381	1.12381	174	18	156	8.66667	8.66667
Wrist	Gu (2017)	default	PD	1003	None	0.821643	0.698396	0.749721	0.660334	0.845849	0.732209	5366.47	4356.86	1009.61	0.231729	0.231729	481	65	416	6.4	6.4
Wrist	Gu (2017)	default	PD	1004	None	0.47865	0.933781	0.86003	0.582951	0.902553	0.525677	1244.62	1556.72	-312.1	-0.200486	0.200486	301	56	245	4.375	4.375
Wrist	Gu (2017)	default	PD	1005	None	0.338482	0.989156	0.937283	0.730012	0.945239	0.462513	338.86	739.98	-401.12	-0.542069	0.542069	43	33	10	0.30303	0.30303
Wrist	Gu (2017)	default	PD	1009	None	0.655443	0.945828	0.920611	0.535016	0.966517	0.589139	965.42	795.82	169.6	0.213114	0.213114	134	44	90	2.04545	2.04545
Wrist	Gu (2017)	default	PD	1013	None	0.53389	0.853574	0.814801	0.334778	0.929912	0.411514	1839.61	1173.83	665.78	0.567186	0.567186	397	86	311	3.61628	3.61628
Wrist	Gu (2017)	default	PD	1015	None	0.441876	0.97884	0.961517	0.410429	0.981347	0.425573	312.09	300	12.09	0.0403	0.0403	98	22	76	3.45455	3.45455
Wrist	Gu (2017)	default	PD	3010	None	0.590123	0.988038	0.913226	0.919503	0.912365	0.71888	886.9	1402.74	-515.84	-0.367737	0.367737	115	22	93	4.22727	4.22727
Wrist	Gu (2017)	default	PD	3011	None	0.621623	0.862135	0.822775	0.468727	0.920914	0.534455	2107.15	1618.74	488.41	0.301722	0.301722	371	46	325	7.06522	7.06522
Wrist	Gu (2017)	default	PD	4002	None	0.929513	0.832869	0.852794	0.590904	0.978493	0.722503	881.46	567.12	314.34	0.554274	0.554274	103	15	88	5.86667	5.86667
Wrist	Gu (2017)	default	PD	4003	None	0.491209	0.925746	0.81006	0.705895	0.833745	0.579302	873.25	1293.58	-420.33	-0.324935	0.324935	220	21	199	9.47619	9.47619
Wrist	Gu (2017)	default	PD	4012	None	0.0647585	0.971566	0.879971	0.203752	0.9024	0.0982805	253.27	834.27	-581	-0.696417	0.696417	98	31	67	2.16129	2.16129
Wrist	Gu (2017)	default	PD	4015	None	0.229029	0.954412	0.86921	0.400712	0.902925	0.291468	433.81	781.34	-347.53	-0.444787	0.444787	121	46	75	1.63043	1.63043
Wrist	Gu (2017)	default	PD	4016	None	0.12221	0.987377	0.96143	0.230385	0.973248	0.159703	134.29	262.48	-128.19	-0.48838	0.48838	44	17	27	1.58824	1.58824
Wrist	Gu (2017)	default	PD	4017	Rollator	0.171659	0.908024	0.889946	0.044866	0.977555	0.0711387	954.98	256.58	698.4	2.72196	2.72196	318	26	292	11.2308	11.2308
Wrist	Gu (2017)	default	PD	4020	None	0.692435	0.935899	0.869228	0.802901	0.889735	0.743588	2045.98	2410.03	-364.05	-0.151056	0.151056	258	27	231	8.55556	8.55556
Wrist	Gu (2017)	default	PFF	5001	One cane/crutch	0.440886	0.992491	0.94595	0.844004	0.95065	0.579208	323.13	632.96	-309.83	-0.489494	0.489494	66	29	37	1.27586	1.27586
Wrist	Gu (2017)	default	PFF	5004	None	0	1	0.816222		0.816222	0	0	1589.93	-1589.93	-1	1	0	35	-35	-1	1
Wrist	Gu (2017)	default	PFF	5005	None	0.284807	0.953435	0.818394	0.607524	0.840448	0.387809	632.25	1396.79	-764.54	-0.547355	0.547355	182	32	150	4.6875	4.6875
Wrist	Gu (2017)	default	PFF	5006	None	0.552365	0.933789	0.920012	0.238165	0.982353	0.332824	131.38	58.48	72.9	1.24658	1.24658	41	5	36	7.2	7.2
Wrist	Gu (2017)	default	PFF	5007	None	0.381018	0.957793	0.902411	0.489508	0.935764	0.428503	704.06	929.9	-225.84	-0.242865	0.242865	184	51	133	2.60784	2.60784
Wrist	Gu (2017)	default	PFF	5009	None	0	1	0.846258		0.846258	0	0	1432.01	-1432.01	-1	1	0	95	-95	-1	1
Wrist	Gu (2017)	default	PFF	5010	None	0	1	0.859642		0.859642	0	0	1038.04	-1038.04	-1	1	0	49	-49	-1	1
Wrist	Gu (2017)	default	PFF	5014	None	0	1	0.860979		0.860979	0	0	1539.33	-1539.33	-1	1	0	51	-51	-1	1
Wrist	Gu (2017)	default	PFF	5016	None	0.0302191	0.928893	0.884039	0.021838	0.948006	0.0253539	526.63	396.15	130.48	0.32937	0.32937	165	7	158	22.5714	22.5714
Wrist	Gu (2017)	default	PFF	5017	None	0.552623	0.524718	0.531547	0.273648	0.783541	0.36604	4477.8	2236.67	2241.13	1.00199	1.00199	577	140	437	3.12143	3.12143
Wrist	Gu (2017)	default	PFF	5018	One cane/crutch	0	1	0.864066		0.864066	0	0	1152.74	-1152.74	-1	1	0	37	-37	-1	1
Wrist	Gu (2017)	optimized	CHF	2014	None	0.586231	0.794016	0.778657	0.18511	0.960068	0.281372	2623.5	843.92	1779.58	2.10871	2.10871	550	57	493	8.64912	8.64912
Wrist	Gu (2017)	optimized	CHF	4023	One cane/crutch	0.62283	0.942092	0.91416	0.507677	0.963035	0.559389	1051.53	878.93	172.6	0.196375	0.196375	214	19	195	10.2632	10.2632
Wrist	Gu (2017)	optimized	CHF	4025	Rollator	0.0794641	0.920505	0.887122	0.039677	0.960307	0.0529271	839.93	429.81	410.12	0.954189	0.954189	197	24	173	7.20833	7.20833
Wrist	Gu (2017)	optimized	CHF	4028	Rollator	0.137816	0.959476	0.920384	0.145218	0.957039	0.14142	463.71	507.54	-43.83	-0.0863577	0.0863577	153	20	133	6.65	6.65
Wrist	Gu (2017)	optimized	CHF	4029	One cane/crutch	0.303077	0.959269	0.935671	0.217269	0.973613	0.253098	612.25	455.47	156.78	0.344216	0.344216	183	17	166	9.76471	9.76471
Wrist	Gu (2017)	optimized	CHF	5003	None	0.608246	0.780292	0.759079	0.280238	0.934048	0.383695	2811.35	1317.77	1493.58	1.13341	1.13341	613	115	498	4.33043	4.33043
Wrist	Gu (2017)	optimized	CHF	5008	None	0.699991	0.779486	0.760676	0.495935	0.893422	0.580554	2961.95	2134.88	827.07	0.387408	0.387408	496	71	425	5.98592	5.98592
Wrist	Gu (2017)	optimized	CHF	5012	None	0.930338	0.71207	0.850475	0.848476	0.855035	0.887523	6201.74	5686.85	514.89	0.0905405	0.0905405	348	76	272	3.57895	3.57895
Wrist	Gu (2017)	optimized	CHF	5015	None	0.767271	0.867466	0.843881	0.640579	0.923708	0.698225	2292.09	1935.41	356.68	0.184292	0.184292	274	53	221	4.16981	4.16981
Wrist	Gu (2017)	optimized	CHF	5019	None	0.604068	0.880128	0.848608	0.393764	0.945195	0.476754	1893.67	1262.98	630.69	0.499367	0.499367	448	72	376	5.22222	5.22222
Wrist	Gu (2017)	optimized	COPD	1006	None	0.485848	0.922735	0.875425	0.432985	0.936622	0.457896	1603.77	1467.17	136.6	0.0931044	0.0931044	382	77	305	3.96104	3.96104
Wrist	Gu (2017)	optimized	COPD	1007	None	0.718422	0.776683	0.770192	0.287419	0.956522	0.410578	2533.55	1029.92	1503.63	1.45995	1.45995	515	80	435	5.4375	5.4375
Wrist	Gu (2017)	optimized	COPD	1012	None	0.695934	0.933542	0.904187	0.596137	0.956104	0.642182	1337.04	1166.42	170.62	0.146277	0.146277	220	35	185	5.28571	5.28571
Wrist	Gu (2017)	optimized	COPD	1019	None	0.443755	0.737931	0.693354	0.232191	0.881351	0.304865	2562.78	1356.93	1205.85	0.88866	0.88866	441	97	344	3.54639	3.54639
Wrist	Gu (2017)	optimized	COPD	1020	None	0.416515	0.906358	0.87558	0.229711	0.958624	0.296114	1055.69	600.87	454.82	0.756936	0.756936	312	34	278	8.17647	8.17647
Wrist	Gu (2017)	optimized	COPD	1021	None	0.591737	0.842618	0.813418	0.331217	0.940008	0.424708	2052.02	1169.15	882.87	0.755138	0.755138	442	86	356	4.13953	4.13953
Wrist	Gu (2017)	optimized	COPD	1022	None	0.237143	0.980927	0.915126	0.546835	0.92982	0.330821	333.44	799.83	-466.39	-0.583111	0.583111	109	37	72	1.94595	1.94595
Wrist	Gu (2017)	optimized	COPD	1023	None	0.527643	0.835513	0.794013	0.333234	0.919049	0.408487	1966.05	1266.47	699.58	0.552386	0.552386	421	81	340	4.19753	4.19753
Wrist	Gu (2017)	optimized	COPD	1024	None	0.422005	0.889085	0.826712	0.369637	0.908931	0.394089	1317.79	1184.11	133.68	0.112895	0.112895	345	74	271	3.66216	3.66216
Wrist	Gu (2017)	optimized	COPD	1025	None	0.544872	0.915537	0.883303	0.380586	0.954792	0.448147	1143.95	820.51	323.44	0.394194	0.394194	284	47	237	5.04255	5.04255
Wrist	Gu (2017)	optimized	COPD	1026	None	0.491886	0.924601	0.901519	0.268792	0.969964	0.347624	924.57	513.7	410.87	0.799825	0.799825	186	31	155	5	5
Wrist	Gu (2017)	optimized	COPD	1027	None	0.700006	0.694832	0.695717	0.321192	0.918222	0.440338	3309.34	1537.22	1772.12	1.15281	1.15281	533	103	430	4.17476	4.17476
Wrist	Gu (2017)	optimized	COPD	1028	None	0.309073	0.921474	0.882231	0.212278	0.951169	0.25169	830.15	591.46	238.69	0.403561	0.403561	279	38	241	6.34211	6.34211
Wrist	Gu (2017)	optimized	COPD	1029	None	0.347317	0.95529	0.915503	0.352323	0.954341	0.349802	566.9	594.8	-27.9	-0.0469065	0.0469065	171	27	144	5.33333	5.33333
Wrist	Gu (2017)	optimized	COPD	2010	None	0.775553	0.7908	0.788611	0.383362	0.954566	0.513096	2834.34	1418.85	1415.49	0.997632	0.997632	415	77	338	4.38961	4.38961
Wrist	Gu (2017)	optimized	COPD	2012	None	0.294709	0.901971	0.849655	0.220831	0.931345	0.252476	1027.64	790.85	236.79	0.299412	0.299412	259	40	219	5.475	5.475
Wrist	Gu (2017)	optimized	COPD	2013	None	0.494119	0.808244	0.78445	0.174358	0.951208	0.257761	2151.44	773.36	1378.08	1.78194	1.78194	476	71	405	5.70423	5.70423
Wrist	Gu (2017)	optimized	HA	1001	None	0.463337	0.899143	0.855471	0.338466	0.93767	0.391178	1327.9	993.81	334.09	0.336171	0.336171	322	56	266	4.75	4.75
Wrist	Gu (2017)	optimized	HA	1002	None	0.552547	0.900004	0.831477	0.575826	0.891152	0.563946	1942.52	2067.55	-125.03	-0.0604725	0.0604725	358	58	300	5.17241	5.17241
Wrist	Gu (2017)	optimized	HA	1008	None	0.890454	0.794287	0.829118	0.710824	0.927369	0.790564	4144.28	3337.94	806.34	0.241568	0.241568	342	46	296	6.43478	6.43478
Wrist	Gu (2017)	optimized	HA	1010	None	0.496434	0.946874	0.865465	0.67335	0.894999	0.571514	1246.26	1727.06	-480.8	-0.278392	0.278392	268	82	186	2.26829	2.26829
Wrist	Gu (2017)	optimized	HA	1011	None	0.705843	0.900483	0.881602	0.432436	0.966098	0.536304	1430.38	889.07	541.31	0.60885	0.60885	274	62	212	3.41935	3.41935
Wrist	Gu (2017)	optimized	HA	1014	None	0.232774	0.933113	0.764051	0.52549	0.792615	0.322632	955.64	2235.37	-1279.73	-0.572491	0.572491	284	80	204	2.55	2.55
Wrist	Gu (2017)	optimized	HA	1016	None	0.60493	0.874838	0.841699	0.403502	0.940552	0.484099	1819.41	1241.38	578.03	0.465635	0.465635	414	63	351	5.57143	5.57143
Wrist	Gu (2017)	optimized	HA	1017	None	0.650621	0.886018	0.844056	0.553221	0.9212	0.597981	1977.5	1708.05	269.45	0.157753	0.157753	318	66	252	3.81818	3.81818
Wrist	Gu (2017)	optimized	HA	1018	None	0.49994	0.718358	0.680068	0.273961	0.871099	0.353958	2989.12	1662.93	1326.19	0.797502	0.797502	575	120	455	3.79167	3.79167
Wrist	Gu (2017)	optimized	HA	3002	None	0.464257	0.921153	0.844402	0.543131	0.894914	0.500606	1328.04	1589.03	-260.99	-0.164245	0.164245	299	100	199	1.99	1.99
Wrist	Gu (2017)	optimized	HA	3003	None	0.41199	0.856924	0.784077	0.36051	0.881569	0.384535	1821.12	1632.85	188.27	0.115301	0.115301	462	107	355	3.31776	3.31776
Wrist	Gu (2017)	optimized	HA	3006	None	0.42773	0.92245	0.831491	0.554076	0.877379	0.482773	1201.37	1586.49	-385.12	-0.24275	0.24275	228	72	156	2.16667	2.16667
Wrist	Gu (2017)	optimized	HA	3007	None	0.267458	0.905916	0.79906	0.363628	0.860187	0.308215	1091.83	1530.16	-438.33	-0.28646	0.28646	326	94	232	2.46809	2.46809
Wrist	Gu (2017)	optimized	HA	3008	None	0.407257	0.832974	0.755821	0.350525	0.863924	0.376767	2058.5	1806.93	251.57	0.139225	0.139225	433	88	345	3.92045	3.92045
Wrist	Gu (2017)	optimized	HA	3009	None	0.602049	0.954726	0.916375	0.618686	0.951604	0.610254	963.32	1010.94	-47.62	-0.0471047	0.0471047	187	33	154	4.66667	4.66667
Wrist	Gu (2017)	optimized	HA	4009	None	0.932907	0.855331	0.883889	0.789787	0.956296	0.855402	1849.79	1577.94	271.85	0.172282	0.172282	133	14	119	8.5	8.5
Wrist	Gu (2017)	optimized	HA	5000	None	0.868207	0.837984	0.849465	0.766493	0.912127	0.814186	4192.11	3736.56	455.55	0.121917	0.121917	366	56	310	5.53571	5.53571
Wrist	Gu (2017)	optimized	MS	2001	None	0.627486	0.907799	0.886211	0.362194	0.966893	0.459283	1217.67	718.29	499.38	0.695235	0.695235	279	45	234	5.2	5.2
Wrist	Gu (2017)	optimized	MS	2003	None	0.863891	0.870033	0.869132	0.533512	0.973789	0.659647	2756.75	1722.27	1034.48	0.600649	0.600649	326	63	263	4.1746	4.1746
Wrist	Gu (2017)	optimized	MS	2005	One cane/crutch	0.495098	0.904268	0.86351	0.363934	0.941821	0.419503	1178.49	892.01	286.48	0.321162	0.321162	327	42	285	6.78571	6.78571
Wrist	Gu (2017)	optimized	MS	2007	Walker	0.60619	0.916457	0.910602	0.12248	0.991802	0.203785	897.84	185.96	711.88	3.82814	3.82814	228	14	214	15.2857	15.2857
Wrist	Gu (2017)	optimized	MS	2008	None	0.732372	0.953343	0.937537	0.547365	0.978831	0.626496	903.22	689.69	213.53	0.309603	0.309603	182	31	151	4.87097	4.87097
Wrist	Gu (2017)	optimized	MS	2011	Two crutches	0.674493	0.81305	0.796472	0.329013	0.948396	0.442283	2205.68	1094.31	1111.37	1.01559	1.01559	361	37	324	8.75676	8.75676
Wrist	Gu (2017)	optimized	MS	3004	None	0.29245	0.877341	0.796911	0.275436	0.886067	0.283688	1500	1454.02	45.98	0.0316227	0.0316227	409	69	340	4.92754	4.92754
Wrist	Gu (2017)	optimized	MS	3012	None	0.463717	0.919734	0.872096	0.4026	0.936315	0.431002	1168.95	1044.48	124.47	0.119169	0.119169	309	37	272	7.35135	7.35135
Wrist	Gu (2017)	optimized	MS	3014	None	0.332303	0.835904	0.724072	0.36631	0.814324	0.348479	1855.64	2093.68	-238.04	-0.113695	0.113695	392	64	328	5.125	5.125
Wrist	Gu (2017)	optimized	MS	4005	None	0.880728	0.838549	0.846697	0.56634	0.96707	0.689382	1131.63	740.13	391.5	0.528961	0.528961	178	13	165	12.6923	12.6923
Wrist	Gu (2017)	optimized	MS	4006	None	0.686671	0.938066	0.924796	0.381913	0.981725	0.490834	501.41	284.98	216.43	0.759457	0.759457	115	13	102	7.84615	7.84615
Wrist	Gu (2017)	optimized	MS	4008	None	0.559845	0.899704	0.858234	0.436864	0.936337	0.490767	705.79	564.14	141.65	0.25109	0.25109	158	24	134	5.58333	5.58333
Wrist	Gu (2017)	optimized	MS	4019	None	0.611946	0.948224	0.938016	0.270079	0.98735	0.374759	626.97	283.99	342.98	1.20772	1.20772	169	18	151	8.38889	8.38889
Wrist	Gu (2017)	optimized	PD	1003	None	0.83596	0.685515	0.748166	0.654806	0.854143	0.734376	5509.3	4356.86	1152.44	0.264512	0.264512	474	65	409	6.29231	6.29231
Wrist	Gu (2017)	optimized	PD	1004	None	0.495845	0.931074	0.860548	0.58179	0.905215	0.53539	1292.15	1556.72	-264.57	-0.169953	0.169953	310	56	254	4.53571	4.53571
Wrist	Gu (2017)	optimized	PD	1005	None	0.341169	0.989144	0.937487	0.731356	0.945448	0.465287	341.22	739.98	-398.76	-0.538879	0.538879	41	33	8	0.242424	0.242424
Wrist	Gu (2017)	optimized	PD	1009	None	0.664796	0.945377	0.921012	0.53648	0.967381	0.593785	976.66	795.82	180.84	0.227237	0.227237	135	44	91	2.06818	2.06818
Wrist	Gu (2017)	optimized	PD	1013	None	0.554544	0.847186	0.811693	0.333722	0.932336	0.416685	1921.93	1173.83	748.1	0.637315	0.637315	381	86	295	3.43023	3.43023
Wrist	Gu (2017)	optimized	PD	1015	None	0.490092	0.977992	0.962252	0.426069	0.982916	0.455844	334.38	300	34.38	0.1146	0.1146	101	22	79	3.59091	3.59091
Wrist	Gu (2017)	optimized	PD	3010	None	0.5924	0.988384	0.913935	0.921927	0.912837	0.72131	887.35	1402.74	-515.39	-0.367417	0.367417	118	22	96	4.36364	4.36364
Wrist	Gu (2017)	optimized	PD	3011	None	0.676512	0.856921	0.827397	0.48057	0.931215	0.561951	2242.54	1618.74	623.8	0.385361	0.385361	352	46	306	6.65217	6.65217
Wrist	Gu (2017)	optimized	PD	4002	None	0.953243	0.819767	0.847286	0.5787	0.985403	0.720186	923.9	567.12	356.78	0.629108	0.629108	100	15	85	5.66667	5.66667
Wrist	Gu (2017)	optimized	PD	4003	None	0.510796	0.917156	0.808971	0.69108	0.837853	0.587416	927.13	1293.58	-366.45	-0.283284	0.283284	235	21	214	10.1905	10.1905
Wrist	Gu (2017)	optimized	PD	4012	None	0.0710793	0.969408	0.87867	0.207016	0.9028	0.105824	274.13	834.27	-560.14	-0.671413	0.671413	101	31	70	2.25806	2.25806
Wrist	Gu (2017)	optimized	PD	4015	None	0.229029	0.952213	0.867269	0.389453	0.902723	0.288435	447.22	781.34	-334.12	-0.427624	0.427624	123	46	77	1.67391	1.67391
Wrist	Gu (2017)	optimized	PD	4016	None	0.12675	0.986851	0.961055	0.229609	0.973369	0.163335	140.37	262.48	-122.11	-0.465216	0.465216	44	17	27	1.58824	1.58824
Wrist	Gu (2017)	optimized	PD	4017	Rollator	0.183948	0.901742	0.884119	0.0449977	0.97773	0.0723073	1020.74	256.58	764.16	2.97825	2.97825	330	26	304	11.6923	11.6923
Wrist	Gu (2017)	optimized	PD	4020	None	0.703082	0.93418	0.870896	0.801123	0.892969	0.748908	2083.35	2410.03	-326.68	-0.13555	0.13555	256	27	229	8.48148	8.48148
Wrist	Gu (2017)	optimized	PFF	5001	One cane/crutch	0.504632	0.990798	0.949778	0.834805	0.955957	0.629024	375.58	632.96	-257.38	-0.406629	0.406629	68	29	39	1.34483	1.34483
Wrist	Gu (2017)	optimized	PFF	5004	None	0.193846	0.930023	0.794729	0.384128	0.836702	0.257664	778.33	1589.93	-811.6	-0.510463	0.510463	197	35	162	4.62857	4.62857
Wrist	Gu (2017)	optimized	PFF	5005	None	0.346352	0.951447	0.829238	0.643539	0.851885	0.450334	728.36	1396.79	-668.43	-0.478547	0.478547	192	32	160	5	5
Wrist	Gu (2017)	optimized	PFF	5006	None	0.560811	0.935498	0.921965	0.245744	0.982712	0.34174	129.37	58.48	70.89	1.21221	1.21221	40	5	35	7	7
Wrist	Gu (2017)	optimized	PFF	5007	None	0.39447	0.954414	0.900648	0.478937	0.936863	0.432619	744.11	929.9	-185.79	-0.199796	0.199796	202	51	151	2.96078	2.96078
Wrist	Gu (2017)	optimized	PFF	5009	None	0.658734	0.752243	0.737867	0.325705	0.923857	0.435889	2852.37	1432.01	1420.36	0.991865	0.991865	550	95	455	4.78947	4.78947
Wrist	Gu (2017)	optimized	PFF	5010	None	0	1	0.859642		0.859642	0	0	1038.04	-1038.04	-1	1	0	49	-49	-1	1
Wrist	Gu (2017)	optimized	PFF	5014	None	0	1	0.860979		0.860979	0	0	1539.33	-1539.33	-1	1	0	51	-51	-1	1
Wrist	Gu (2017)	optimized	PFF	5016	None	0.0360111	0.922728	0.878471	0.0238971	0.947973	0.0287293	574.8	396.15	178.65	0.450966	0.450966	171	7	164	23.4286	23.4286
Wrist	Gu (2017)	optimized	PFF	5017	None	0.586464	0.508364	0.527477	0.278766	0.791405	0.377903	4669.95	2236.67	2433.28	1.0879	1.0879	561	140	421	3.00714	3.00714
Wrist	Gu (2017)	optimized	PFF	5018	One cane/crutch	0	1	0.864066		0.864066	0	0	1152.74	-1152.74	-1	1	0	37	-37	-1	1
Wrist	Hickey (2017)	default	CHF	2014	None	0.990249	0.64479	0.670325	0.182013	0.998794	0.307504	4618.5	843.92	3774.58	4.47268	4.47268	290	57	233	4.08772	4.08772
Wrist	Hickey (2017)	default	CHF	4023	One cane/crutch	1	0.831344	0.8461	0.362436	1	0.532041	2424.7	878.93	1545.77	1.7587	1.7587	171	19	152	8	8
Wrist	Hickey (2017)	default	CHF	4025	Rollator	0.779395	0.786979	0.786678	0.131361	0.988546	0.224828	2559.2	429.81	2129.39	4.95426	4.95426	264	24	240	10	10
Wrist	Hickey (2017)	default	CHF	4028	Rollator	0.979808	0.836661	0.843472	0.230567	0.998796	0.373292	2161.1	507.54	1653.56	3.25799	3.25799	151	20	131	6.55	6.55
Wrist	Hickey (2017)	default	CHF	4029	One cane/crutch	1	0.752171	0.761084	0.130831	1	0.231389	3490.6	455.47	3035.13	6.66373	6.66373	295	17	278	16.3529	16.3529
Wrist	Hickey (2017)	default	CHF	5003	None	0.961994	0.509293	0.56511	0.216124	0.989614	0.352953	5919.6	1317.77	4601.83	3.49213	3.49213	451	115	336	2.92174	2.92174
Wrist	Hickey (2017)	default	CHF	5008	None	0.929138	0.655557	0.720289	0.45536	0.967583	0.611185	4365.1	2134.88	2230.22	1.04466	1.04466	216	71	145	2.04225	2.04225
Wrist	Hickey (2017)	default	CHF	5012	None	0.967688	0.588971	0.829117	0.803152	0.913177	0.877776	6858.4	5686.85	1171.55	0.20601	0.20601	165	76	89	1.17105	1.17105
Wrist	Hickey (2017)	default	CHF	5015	None	0.965047	0.767214	0.813782	0.560683	0.986169	0.709281	3338.1	1935.41	1402.69	0.724751	0.724751	135	53	82	1.54717	1.54717
Wrist	Hickey (2017)	default	CHF	5019	None	0.921615	0.726787	0.749031	0.303032	0.986289	0.456097	3859	1262.98	2596.02	2.05547	2.05547	352	72	280	3.88889	3.88889
Wrist	Hickey (2017)	default	COPD	1006	None	0.984561	0.733011	0.760251	0.309309	0.997449	0.470733	4687.8	1467.17	3220.63	2.19513	2.19513	311	77	234	3.03896	3.03896
Wrist	Hickey (2017)	default	COPD	1007	None	0.922944	0.581577	0.619609	0.216642	0.983659	0.350914	4420.5	1029.92	3390.58	3.29208	3.29208	223	80	143	1.7875	1.7875
Wrist	Hickey (2017)	default	COPD	1012	None	0.981636	0.846966	0.863604	0.474839	0.996953	0.640065	2413.9	1166.42	1247.48	1.06949	1.06949	142	35	107	3.05714	3.05714
Wrist	Hickey (2017)	default	COPD	1019	None	0.935105	0.619595	0.667404	0.30508	0.981638	0.460063	4192.2	1356.93	2835.27	2.08947	2.08947	199	97	102	1.05155	1.05155
Wrist	Hickey (2017)	default	COPD	1020	None	0.926507	0.646902	0.66447	0.149604	0.992441	0.257611	3735.5	600.87	3134.63	5.21682	5.21682	381	34	347	10.2059	10.2059
Wrist	Hickey (2017)	default	COPD	1021	None	0.91364	0.662763	0.691963	0.263003	0.983126	0.408433	4093.7	1169.15	2924.55	2.50143	2.50143	243	86	157	1.82558	1.82558
Wrist	Hickey (2017)	default	COPD	1022	None	0.984099	0.848946	0.860903	0.387365	0.998186	0.55591	2036.8	799.83	1236.97	1.54654	1.54654	186	37	149	4.02703	4.02703
Wrist	Hickey (2017)	default	COPD	1023	None	0.839859	0.579047	0.614204	0.237132	0.958692	0.36984	4510.7	1266.47	3244.23	2.56163	2.56163	308	81	227	2.80247	2.80247
Wrist	Hickey (2017)	default	COPD	1024	None	0.977309	0.718835	0.753352	0.348834	0.995159	0.514151	3338.7	1184.11	2154.59	1.81959	1.81959	193	74	119	1.60811	1.60811
Wrist	Hickey (2017)	default	COPD	1025	None	0.987905	0.738293	0.76	0.264456	0.998442	0.417224	3077.8	820.51	2257.29	2.75108	2.75108	247	47	200	4.25532	4.25532
Wrist	Hickey (2017)	default	COPD	1026	None	0.998261	0.822226	0.831616	0.240359	0.999881	0.387433	2146.6	513.7	1632.9	3.1787	3.1787	85	31	54	1.74194	1.74194
Wrist	Hickey (2017)	default	COPD	1027	None	0.925904	0.663718	0.708553	0.362228	0.97749	0.520736	3953.8	1537.22	2416.58	1.57205	1.57205	254	103	151	1.46602	1.46602
Wrist	Hickey (2017)	default	COPD	1028	None	0.930907	0.563967	0.587481	0.127533	0.991682	0.224333	4338	591.46	3746.54	6.33439	6.33439	361	38	323	8.5	8.5
Wrist	Hickey (2017)	default	COPD	1029	None	0.962393	0.873081	0.878925	0.346826	0.996993	0.509896	1655.6	594.8	1060.8	1.78346	1.78346	130	27	103	3.81481	3.81481
Wrist	Hickey (2017)	default	COPD	2010	None	0.940983	0.67382	0.712189	0.326048	0.985525	0.484291	4110.4	1418.85	2691.55	1.89699	1.89699	313	77	236	3.06494	3.06494
Wrist	Hickey (2017)	default	COPD	2012	None	0.856479	0.677432	0.692857	0.2002	0.980418	0.324539	3396.2	790.85	2605.35	3.29437	3.29437	216	40	176	4.4	4.4
Wrist	Hickey (2017)	default	COPD	2013	None	0.441959	0.671965	0.654543	0.0994362	0.936277	0.162346	3461.5	773.36	2688.14	3.47592	3.47592	342	71	271	3.8169	3.8169
Wrist	Hickey (2017)	default	HA	1001	None	0.945554	0.691411	0.716879	0.254429	0.991306	0.400966	3711.1	993.81	2717.29	2.73421	2.73421	228	56	172	3.07143	3.07143
Wrist	Hickey (2017)	default	HA	1002	None	0.933311	0.74393	0.78128	0.472415	0.978451	0.627306	4092.7	2067.55	2025.15	0.979493	0.979493	209	58	151	2.60345	2.60345
Wrist	Hickey (2017)	default	HA	1008	None	0.941025	0.760338	0.825782	0.690377	0.957812	0.796446	4550.8	3337.94	1212.86	0.363356	0.363356	171	46	125	2.71739	2.71739
Wrist	Hickey (2017)	default	HA	1010	None	0.937191	0.791009	0.817429	0.497299	0.982785	0.649798	3267.8	1727.06	1540.74	0.892117	0.892117	203	82	121	1.47561	1.47561
Wrist	Hickey (2017)	default	HA	1011	None	0.962199	0.742103	0.763453	0.286117	0.994558	0.441076	3007	889.07	2117.93	2.38219	2.38219	201	62	139	2.24194	2.24194
Wrist	Hickey (2017)	default	HA	1014	None	0.961605	0.73241	0.787738	0.533483	0.983592	0.686247	4038.3	2235.37	1802.93	0.806547	0.806547	176	80	96	1.2	1.2
Wrist	Hickey (2017)	default	HA	1016	None	0.983192	0.555753	0.608233	0.236499	0.995785	0.381283	5185.3	1241.38	3943.92	3.17704	3.17704	230	63	167	2.65079	2.65079
Wrist	Hickey (2017)	default	HA	1017	None	0.909377	0.734071	0.765321	0.425885	0.973918	0.580096	3650.1	1708.05	1942.05	1.137	1.137	312	66	246	3.72727	3.72727
Wrist	Hickey (2017)	default	HA	1018	None	0.876072	0.534003	0.59397	0.285529	0.952987	0.430688	5138.8	1662.93	3475.87	2.09021	2.09021	292	120	172	1.43333	1.43333
Wrist	Hickey (2017)	default	HA	3002	None	0.905288	0.731303	0.76053	0.404847	0.974518	0.559489	3569.7	1589.03	1980.67	1.24646	1.24646	282	100	182	1.82	1.82
Wrist	Hickey (2017)	default	HA	3003	None	0.882349	0.629609	0.670989	0.318051	0.964707	0.467565	4554.7	1632.85	2921.85	1.78942	1.78942	328	107	221	2.06542	2.06542
Wrist	Hickey (2017)	default	HA	3006	None	0.975429	0.83969	0.864647	0.578191	0.993451	0.726026	2685.5	1586.49	1099.01	0.69273	0.69273	158	72	86	1.19444	1.19444
Wrist	Hickey (2017)	default	HA	3007	None	0.949945	0.63938	0.691358	0.346187	0.984508	0.507447	4221.5	1530.16	2691.34	1.75886	1.75886	247	94	153	1.62766	1.62766
Wrist	Hickey (2017)	default	HA	3008	None	0.916108	0.64351	0.692913	0.362576	0.971953	0.519532	4582.9	1806.93	2775.97	1.53629	1.53629	324	88	236	2.68182	2.68182
Wrist	Hickey (2017)	default	HA	3009	None	0.984929	0.82852	0.845528	0.412041	0.997785	0.581016	2419.1	1010.94	1408.16	1.39292	1.39292	168	33	135	4.09091	4.09091
Wrist	Hickey (2017)	default	HA	4009	None	0.974809	0.774606	0.848308	0.715893	0.981404	0.825525	2148	1577.94	570.06	0.361268	0.361268	81	14	67	4.78571	4.78571
Wrist	Hickey (2017)	default	HA	5000	None	0.954876	0.75601	0.831552	0.705647	0.964728	0.811558	5058.9	3736.56	1322.34	0.353892	0.353892	155	56	99	1.76786	1.76786
Wrist	Hickey (2017)	default	MS	2001	None	0.970028	0.773877	0.788984	0.263596	0.996779	0.414544	2656.3	718.29	1938.01	2.69809	2.69809	188	45	143	3.17778	3.17778
Wrist	Hickey (2017)	default	MS	2003	None	0.982365	0.744553	0.779464	0.3982	0.995941	0.566692	4261.5	1722.27	2539.23	1.47435	1.47435	114	63	51	0.809524	0.809524
Wrist	Hickey (2017)	default	MS	2005	One cane/crutch	0.982175	0.771129	0.792152	0.321928	0.997449	0.484915	2729.6	892.01	1837.59	2.06006	2.06006	196	42	154	3.66667	3.66667
Wrist	Hickey (2017)	default	MS	2007	Walker	0.936499	0.8188	0.821022	0.0904266	0.99851	0.164928	1931.4	185.96	1745.44	9.3861	9.3861	231	14	217	15.5	15.5
Wrist	Hickey (2017)	default	MS	2008	None	0.983273	0.792299	0.80596	0.267244	0.998376	0.420264	2541.3	689.69	1851.61	2.6847	2.6847	279	31	248	8	8
Wrist	Hickey (2017)	default	MS	2011	Two crutches	0.988807	0.640732	0.682378	0.272228	0.997631	0.426921	3983.9	1094.31	2889.59	2.64056	2.64056	230	37	193	5.21622	5.21622
Wrist	Hickey (2017)	default	MS	3004	None	0.953058	0.715441	0.748116	0.348108	0.989647	0.509954	3996.5	1454.02	2542.48	1.74859	1.74859	247	69	178	2.57971	2.57971
Wrist	Hickey (2017)	default	MS	3012	None	0.902355	0.760959	0.77573	0.305722	0.985252	0.456708	3084	1044.48	2039.52	1.95267	1.95267	248	37	211	5.7027	5.7027
Wrist	Hickey (2017)	default	MS	3014	None	0.88557	0.721157	0.757668	0.475497	0.956668	0.618759	3906.4	2093.68	1812.72	0.865806	0.865806	214	64	150	2.34375	2.34375
Wrist	Hickey (2017)	default	MS	4005	None	0.983288	0.714977	0.766804	0.452325	0.994435	0.619618	1606.6	740.13	866.47	1.1707	1.1707	136	13	123	9.46154	9.46154
Wrist	Hickey (2017)	default	MS	4006	None	0.920447	0.794306	0.800965	0.199607	0.994449	0.328069	1317.2	284.98	1032.22	3.62208	3.62208	139	13	126	9.69231	9.69231
Wrist	Hickey (2017)	default	MS	4008	None	0.922087	0.879321	0.884539	0.515014	0.987835	0.660897	1012.6	564.14	448.46	0.794945	0.794945	70	24	46	1.91667	1.91667
Wrist	Hickey (2017)	default	MS	4019	None	0.99022	0.794076	0.80003	0.130844	0.999615	0.231146	2158.5	283.99	1874.51	6.60062	6.60062	222	18	204	11.3333	11.3333
Wrist	Hickey (2017)	default	PD	1003	None	0.911669	0.618279	0.740458	0.630224	0.907481	0.74526	6303.3	4356.86	1946.44	0.446753	0.446753	257	65	192	2.95385	2.95385
Wrist	Hickey (2017)	default	PD	1004	None	0.937228	0.723479	0.758116	0.395928	0.983499	0.556686	3696.7	1556.72	2139.98	1.37467	1.37467	161	56	105	1.875	1.875
Wrist	Hickey (2017)	default	PD	1005	None	0.957555	0.857906	0.86585	0.368595	0.995732	0.532293	1927.8	739.98	1187.82	1.60521	1.60521	173	33	140	4.24242	4.24242
Wrist	Hickey (2017)	default	PD	1009	None	0.971318	0.670058	0.69622	0.218725	0.995946	0.357048	3550.9	795.82	2755.08	3.46194	3.46194	219	44	175	3.97727	3.97727
Wrist	Hickey (2017)	default	PD	1013	None	0.957511	0.691265	0.723557	0.299755	0.991588	0.456575	3781	1173.83	2607.17	2.22108	2.22108	185	86	99	1.15116	1.15116
Wrist	Hickey (2017)	default	PD	1015	None	1	0.801215	0.807628	0.143616	1	0.251161	2100.3	300	1800.3	6.001	6.001	198	22	176	8	8
Wrist	Hickey (2017)	default	PD	3010	None	0.982139	0.947935	0.954365	0.813701	0.995656	0.890021	1692.5	1402.74	289.76	0.206567	0.206567	67	22	45	2.04545	2.04545
Wrist	Hickey (2017)	default	PD	3011	None	0.969233	0.71194	0.754046	0.397001	0.991615	0.56328	3960.6	1618.74	2341.86	1.44672	1.44672	156	46	110	2.3913	2.3913
Wrist	Hickey (2017)	default	PD	4002	None	0.863069	0.618717	0.669095	0.370231	0.945646	0.518178	1321.9	567.12	754.78	1.3309	1.3309	92	15	77	5.13333	5.13333
Wrist	Hickey (2017)	default	PD	4003	None	0.996607	0.840132	0.88179	0.693422	0.998537	0.817819	1860.6	1293.58	567.02	0.438334	0.438334	90	21	69	3.28571	3.28571
Wrist	Hickey (2017)	default	PD	4012	None	0.990578	0.811331	0.829436	0.371035	0.998697	0.539859	2233	834.27	1398.73	1.67659	1.67659	153	31	122	3.93548	3.93548
Wrist	Hickey (2017)	default	PD	4015	None	0.853838	0.713686	0.730149	0.284131	0.973466	0.426377	2357.5	781.34	1576.16	2.01725	2.01725	197	46	151	3.28261	3.28261
Wrist	Hickey (2017)	default	PD	4016	None	0.946273	0.91831	0.919149	0.263707	0.998194	0.412468	944	262.48	681.52	2.59646	2.59646	109	17	92	5.41176	5.41176
Wrist	Hickey (2017)	default	PD	4017	Rollator	0.96851	0.624664	0.633106	0.0609842	0.998733	0.114743	4123.2	256.58	3866.62	15.0698	15.0698	288	26	262	10.0769	10.0769
Wrist	Hickey (2017)	default	PD	4020	None	0.934874	0.719441	0.778436	0.556855	0.96699	0.697968	4046.9	2410.03	1636.87	0.679191	0.679191	152	27	125	4.62963	4.62963
Wrist	Hickey (2017)	default	PFF	5001	One cane/crutch	0.999372	0.900038	0.908419	0.479509	0.999936	0.648068	1324.7	632.96	691.74	1.09287	1.09287	83	29	54	1.86207	1.86207
Wrist	Hickey (2017)	default	PFF	5004	None	0	1	0.816222		0.816222	0	0	1589.93	-1589.93	-1	1	0	35	-35	-1	1
Wrist	Hickey (2017)	default	PFF	5005	None	0.988362	0.853547	0.880775	0.630718	0.996561	0.770039	2192.1	1396.79	795.31	0.569384	0.569384	82	32	50	1.5625	1.5625
Wrist	Hickey (2017)	default	PFF	5006	None	0.962838	0.738638	0.746736	0.121302	0.998118	0.21546	468.1	58.48	409.62	7.00445	7.00445	53	5	48	9.6	9.6
Wrist	Hickey (2017)	default	PFF	5007	None	0.995089	0.818733	0.835667	0.368332	0.999363	0.537652	2525.4	929.9	1595.5	1.71578	1.71578	141	51	90	1.76471	1.76471
Wrist	Hickey (2017)	default	PFF	5009	None	0	1	0.846258		0.846258	0	0	1432.01	-1432.01	-1	1	0	95	-95	-1	1
Wrist	Hickey (2017)	default	PFF	5010	None	0.787165	0.660046	0.677888	0.274345	0.949984	0.406882	2987.2	1038.04	1949.16	1.87773	1.87773	211	49	162	3.30612	3.30612
Wrist	Hickey (2017)	default	PFF	5014	None	0.919783	0.837122	0.848613	0.476938	0.984763	0.628156	2970.9	1539.33	1431.57	0.929996	0.929996	238	51	187	3.66667	3.66667
Wrist	Hickey (2017)	default	PFF	5016	None	0.986905	0.609776	0.628599	0.117279	0.998873	0.209645	3331.2	396.15	2935.05	7.40894	7.40894	238	7	231	33	33
Wrist	Hickey (2017)	default	PFF	5017	None	0.885439	0.465309	0.568124	0.349198	0.92612	0.500866	5708.2	2236.67	3471.53	1.5521	1.5521	212	140	72	0.514286	0.514286
Wrist	Hickey (2017)	default	PFF	5018	One cane/crutch	0.987655	0.610275	0.661574	0.285042	0.996828	0.442404	4005.7	1152.74	2852.96	2.47494	2.47494	200	37	163	4.40541	4.40541
Wrist	Hickey (2017)	optimized	CHF	2014	None	0.842575	0.806215	0.808903	0.257633	0.984654	0.394608	2771.5	843.92	1927.58	2.28408	2.28408	300	57	243	4.26316	4.26316
Wrist	Hickey (2017)	optimized	CHF	4023	One cane/crutch	0.478611	0.93341	0.893621	0.40797	0.949168	0.440476	1026.9	878.93	147.97	0.168352	0.168352	149	19	130	6.84211	6.84211
Wrist	Hickey (2017)	optimized	CHF	4025	Rollator	0.180411	0.932287	0.902443	0.0991998	0.964938	0.128012	782.6	429.81	352.79	0.820805	0.820805	143	24	119	4.95833	4.95833
Wrist	Hickey (2017)	optimized	CHF	4028	Rollator	0.296412	0.951573	0.920402	0.234164	0.96438	0.261637	640.4	507.54	132.86	0.261772	0.261772	118	20	98	4.9	4.9
Wrist	Hickey (2017)	optimized	CHF	4029	One cane/crutch	0.835697	0.93266	0.929173	0.31645	0.993471	0.459067	1204.9	455.47	749.43	1.6454	1.6454	153	17	136	8	8
Wrist	Hickey (2017)	optimized	CHF	5003	None	0.727436	0.752628	0.749522	0.292571	0.951536	0.417305	3301.6	1317.77	1983.83	1.50544	1.50544	392	115	277	2.4087	2.4087
Wrist	Hickey (2017)	optimized	CHF	5008	None	0.728914	0.796634	0.780611	0.526271	0.904592	0.611235	2957.8	2134.88	822.92	0.385464	0.385464	275	71	204	2.87324	2.87324
Wrist	Hickey (2017)	optimized	CHF	5012	None	0.908135	0.805299	0.870508	0.889907	0.834936	0.898929	5806.1	5686.85	119.25	0.0209694	0.0209694	187	76	111	1.46053	1.46053
Wrist	Hickey (2017)	optimized	CHF	5015	None	0.865078	0.88165	0.877749	0.692333	0.955007	0.769125	2420.7	1935.41	485.29	0.250743	0.250743	141	53	88	1.66038	1.66038
Wrist	Hickey (2017)	optimized	CHF	5019	None	0.740889	0.894422	0.876892	0.474927	0.964004	0.578818	1976.2	1262.98	713.22	0.564712	0.564712	257	72	185	2.56944	2.56944
Wrist	Hickey (2017)	optimized	COPD	1006	None	0.562297	0.923517	0.8844	0.471684	0.945576	0.51302	1751.9	1467.17	284.73	0.194067	0.194067	224	77	147	1.90909	1.90909
Wrist	Hickey (2017)	optimized	COPD	1007	None	0.866667	0.735746	0.750332	0.291384	0.977783	0.436134	3080.8	1029.92	2050.88	1.9913	1.9913	300	80	220	2.75	2.75
Wrist	Hickey (2017)	optimized	COPD	1012	None	0.629911	0.929677	0.892643	0.558036	0.946868	0.591799	1315.8	1166.42	149.38	0.128067	0.128067	151	35	116	3.31429	3.31429
Wrist	Hickey (2017)	optimized	COPD	1019	None	0.592379	0.717294	0.698365	0.272315	0.907861	0.373112	2971.6	1356.93	1614.67	1.18994	1.18994	257	97	160	1.64948	1.64948
Wrist	Hickey (2017)	optimized	COPD	1020	None	0.748142	0.905926	0.896012	0.347766	0.981702	0.474818	1295.2	600.87	694.33	1.15554	1.15554	193	34	159	4.67647	4.67647
Wrist	Hickey (2017)	optimized	COPD	1021	None	0.609009	0.822253	0.797434	0.310968	0.941057	0.411711	2302.6	1169.15	1133.45	0.969465	0.969465	279	86	193	2.24419	2.24419
Wrist	Hickey (2017)	optimized	COPD	1022	None	0.59354	0.97467	0.940952	0.694578	0.961101	0.640096	685	799.83	-114.83	-0.143568	0.143568	77	37	40	1.08108	1.08108
Wrist	Hickey (2017)	optimized	COPD	1023	None	0.635082	0.832121	0.805561	0.370828	0.936045	0.468245	2176.6	1266.47	910.13	0.718635	0.718635	241	81	160	1.97531	1.97531
Wrist	Hickey (2017)	optimized	COPD	1024	None	0.575735	0.881949	0.841058	0.429106	0.930978	0.491722	1594	1184.11	409.89	0.346159	0.346159	219	74	145	1.95946	1.95946
Wrist	Hickey (2017)	optimized	COPD	1025	None	0.829584	0.907277	0.900521	0.460089	0.982424	0.591905	1483.4	820.51	662.89	0.8079	0.8079	170	47	123	2.61702	2.61702
Wrist	Hickey (2017)	optimized	COPD	1026	None	0.679096	0.902632	0.890708	0.282125	0.980361	0.398639	1240	513.7	726.3	1.41386	1.41386	126	31	95	3.06452	3.06452
Wrist	Hickey (2017)	optimized	COPD	1027	None	0.865867	0.738809	0.760537	0.406116	0.963901	0.552904	3295.3	1537.22	1758.08	1.14367	1.14367	259	103	156	1.51456	1.51456
Wrist	Hickey (2017)	optimized	COPD	1028	None	0.34647	0.93353	0.895911	0.263017	0.954261	0.29903	779.8	591.46	188.34	0.318432	0.318432	169	38	131	3.44737	3.44737
Wrist	Hickey (2017)	optimized	COPD	1029	None	0.537857	0.949298	0.922372	0.426225	0.967033	0.475578	750.6	594.8	155.8	0.261937	0.261937	98	27	71	2.62963	2.62963
Wrist	Hickey (2017)	optimized	COPD	2010	None	0.852422	0.810817	0.816793	0.430399	0.970381	0.571992	2820.1	1418.85	1401.25	0.987596	0.987596	240	77	163	2.11688	2.11688
Wrist	Hickey (2017)	optimized	COPD	2012	None	0.721754	0.910016	0.893797	0.430574	0.971983	0.539375	1328.6	790.85	537.75	0.679965	0.679965	160	40	120	3	3
Wrist	Hickey (2017)	optimized	COPD	2013	None	0.296344	0.822922	0.783036	0.12061	0.934513	0.171443	1911.5	773.36	1138.14	1.47168	1.47168	274	71	203	2.85915	2.85915
Wrist	Hickey (2017)	optimized	HA	1001	None	0.516983	0.903683	0.864931	0.374132	0.943817	0.434108	1374.8	993.81	380.99	0.383363	0.383363	192	56	136	2.42857	2.42857
Wrist	Hickey (2017)	optimized	HA	1002	None	0.692382	0.883608	0.845894	0.593736	0.92121	0.639276	2412.6	2067.55	345.05	0.166888	0.166888	204	58	146	2.51724	2.51724
Wrist	Hickey (2017)	optimized	HA	1008	None	0.908786	0.825111	0.855418	0.746891	0.940932	0.819923	4060.8	3337.94	722.86	0.216559	0.216559	177	46	131	2.84783	2.84783
Wrist	Hickey (2017)	optimized	HA	1010	None	0.54009	0.941062	0.868594	0.669042	0.902681	0.597689	1396	1727.06	-331.06	-0.19169	0.19169	160	82	78	0.95122	0.95122
Wrist	Hickey (2017)	optimized	HA	1011	None	0.837756	0.868967	0.86594	0.407165	0.980338	0.547994	1837.8	889.07	948.73	1.0671	1.0671	178	62	116	1.87097	1.87097
Wrist	Hickey (2017)	optimized	HA	1014	None	0.726026	0.921207	0.87409	0.745688	0.913542	0.735726	2178.3	2235.37	-57.07	-0.0255304	0.0255304	182	80	102	1.275	1.275
Wrist	Hickey (2017)	optimized	HA	1016	None	0.676565	0.881357	0.856214	0.443867	0.951147	0.536052	1895	1241.38	653.62	0.526527	0.526527	214	63	151	2.39683	2.39683
Wrist	Hickey (2017)	optimized	HA	1017	None	0.689376	0.91292	0.873072	0.631992	0.931263	0.659438	1864.4	1708.05	156.35	0.0915371	0.0915371	179	66	113	1.71212	1.71212
Wrist	Hickey (2017)	optimized	HA	1018	None	0.70474	0.744462	0.737498	0.369582	0.922247	0.484881	3188.8	1662.93	1525.87	0.917579	0.917579	327	120	207	1.725	1.725
Wrist	Hickey (2017)	optimized	HA	3002	None	0.552351	0.919514	0.857837	0.580817	0.910505	0.566226	1515.5	1589.03	-73.53	-0.0462735	0.0462735	180	100	80	0.8	0.8
Wrist	Hickey (2017)	optimized	HA	3003	None	0.706086	0.854985	0.830607	0.488035	0.936942	0.577152	2372.1	1632.85	739.25	0.452736	0.452736	295	107	188	1.75701	1.75701
Wrist	Hickey (2017)	optimized	HA	3006	None	0.688417	0.919047	0.876644	0.657035	0.929043	0.67236	1664	1586.49	77.51	0.0488563	0.0488563	164	72	92	1.27778	1.27778
Wrist	Hickey (2017)	optimized	HA	3007	None	0.69338	0.855544	0.828403	0.491046	0.932802	0.574931	2168	1530.16	637.84	0.416845	0.416845	244	94	150	1.59574	1.59574
Wrist	Hickey (2017)	optimized	HA	3008	None	0.606707	0.789837	0.756648	0.389868	0.900724	0.474697	2818.7	1806.93	1011.77	0.559939	0.559939	286	88	198	2.25	2.25
Wrist	Hickey (2017)	optimized	HA	3009	None	0.804669	0.947671	0.932121	0.65232	0.975468	0.720529	1247.5	1010.94	236.56	0.234	0.234	113	33	80	2.42424	2.42424
Wrist	Hickey (2017)	optimized	HA	4009	None	0.929679	0.863775	0.888037	0.799043	0.954716	0.859425	1834.3	1577.94	256.36	0.162465	0.162465	85	14	71	5.07143	5.07143
Wrist	Hickey (2017)	optimized	HA	5000	None	0.914133	0.838557	0.867265	0.776207	0.940978	0.839543	4399	3736.56	662.44	0.177286	0.177286	214	56	158	2.82143	2.82143
Wrist	Hickey (2017)	optimized	MS	2001	None	0.813536	0.882755	0.877424	0.366681	0.98268	0.505514	1598.9	718.29	880.61	1.22598	1.22598	182	45	137	3.04444	3.04444
Wrist	Hickey (2017)	optimized	MS	2003	None	0.895114	0.87268	0.875973	0.547438	0.97974	0.679379	2819.9	1722.27	1097.63	0.637316	0.637316	189	63	126	2	2
Wrist	Hickey (2017)	optimized	MS	2005	One cane/crutch	0.728832	0.909987	0.891942	0.472517	0.968085	0.573332	1377.5	892.01	485.49	0.544265	0.544265	175	42	133	3.16667	3.16667
Wrist	Hickey (2017)	optimized	MS	2007	Walker	0.839381	0.899664	0.898527	0.138615	0.996578	0.237937	1129.2	185.96	943.24	5.07227	5.07227	159	14	145	10.3571	10.3571
Wrist	Hickey (2017)	optimized	MS	2008	None	0.789329	0.961053	0.94877	0.609577	0.983393	0.687904	894.1	689.69	204.41	0.29638	0.29638	97	31	66	2.12903	2.12903
Wrist	Hickey (2017)	optimized	MS	2011	Two crutches	0.975794	0.807633	0.827753	0.408076	0.995943	0.575484	2620.4	1094.31	1526.09	1.39457	1.39457	182	37	145	3.91892	3.91892
Wrist	Hickey (2017)	optimized	MS	3004	None	0.556201	0.875598	0.831676	0.416177	0.925231	0.476107	1947.2	1454.02	493.18	0.339184	0.339184	240	69	171	2.47826	2.47826
Wrist	Hickey (2017)	optimized	MS	3012	None	0.637361	0.908688	0.880344	0.448801	0.955518	0.526714	1480.9	1044.48	436.42	0.417835	0.417835	206	37	169	4.56757	4.56757
Wrist	Hickey (2017)	optimized	MS	3014	None	0.606915	0.821146	0.773573	0.492038	0.87978	0.543472	2584.3	2093.68	490.62	0.234334	0.234334	239	64	175	2.73438	2.73438
Wrist	Hickey (2017)	optimized	MS	4005	None	0.936523	0.848939	0.865856	0.597455	0.982414	0.729516	1159.1	740.13	418.97	0.566076	0.566076	96	13	83	6.38462	6.38462
Wrist	Hickey (2017)	optimized	MS	4006	None	0.896371	0.952787	0.949808	0.514108	0.993975	0.65344	497.6	284.98	212.62	0.746087	0.746087	46	13	33	2.53846	2.53846
Wrist	Hickey (2017)	optimized	MS	4008	None	0.866032	0.92087	0.914179	0.60334	0.980182	0.711204	812	564.14	247.86	0.439359	0.439359	65	24	41	1.70833	1.70833
Wrist	Hickey (2017)	optimized	MS	4019	None	0.588543	0.938962	0.928325	0.23187	0.986467	0.332675	722.2	283.99	438.21	1.54305	1.54305	107	18	89	4.94444	4.94444
Wrist	Hickey (2017)	optimized	PD	1003	None	0.855889	0.786115	0.815172	0.740639	0.884314	0.794104	5035.9	4356.86	679.04	0.155855	0.155855	231	65	166	2.55385	2.55385
Wrist	Hickey (2017)	optimized	PD	1004	None	0.701163	0.959443	0.91759	0.769754	0.94319	0.73386	1419.1	1556.72	-137.62	-0.0884038	0.0884038	135	56	79	1.41071	1.41071
Wrist	Hickey (2017)	optimized	PD	1005	None	0.490934	0.989156	0.949437	0.796817	0.95732	0.607547	456.6	739.98	-283.38	-0.382956	0.382956	42	33	9	0.272727	0.272727
Wrist	Hickey (2017)	optimized	PD	1009	None	0.809951	0.887363	0.880641	0.406115	0.980039	0.54098	1593.1	795.82	797.28	1.00183	1.00183	143	44	99	2.25	2.25
Wrist	Hickey (2017)	optimized	PD	1013	None	0.584977	0.825753	0.79655	0.316647	0.935129	0.410883	2180.4	1173.83	1006.57	0.857509	0.857509	252	86	166	1.93023	1.93023
Wrist	Hickey (2017)	optimized	PD	1015	None	0.847424	0.970297	0.966333	0.487462	0.994785	0.61891	524.1	300	224.1	0.747	0.747	71	22	49	2.22727	2.22727
Wrist	Hickey (2017)	optimized	PD	3010	None	0.670604	0.993146	0.932505	0.957724	0.928681	0.78885	981.4	1402.74	-421.34	-0.300369	0.300369	67	22	45	2.04545	2.04545
Wrist	Hickey (2017)	optimized	PD	3011	None	0.755707	0.829661	0.817558	0.464697	0.945523	0.575506	2635.8	1618.74	1017.06	0.628303	0.628303	184	46	138	3	3
Wrist	Hickey (2017)	optimized	PD	4002	None	0.891545	0.834421	0.846198	0.583056	0.967346	0.705032	866.9	567.12	299.78	0.528601	0.528601	72	15	57	3.8	3.8
Wrist	Hickey (2017)	optimized	PD	4003	None	0.959362	0.925969	0.934859	0.824617	0.984326	0.886901	1505.8	1293.58	212.22	0.164056	0.164056	76	21	55	2.61905	2.61905
Wrist	Hickey (2017)	optimized	PD	4012	None	0.681574	0.949697	0.922615	0.603548	0.963695	0.640193	943.1	834.27	108.83	0.130449	0.130449	94	31	63	2.03226	2.03226
Wrist	Hickey (2017)	optimized	PD	4015	None	0.360066	0.970229	0.898559	0.616808	0.919301	0.454699	456.3	781.34	-325.04	-0.416003	0.416003	71	46	25	0.543478	0.543478
Wrist	Hickey (2017)	optimized	PD	4016	None	0.351495	0.986348	0.967308	0.443225	0.980076	0.392066	207.5	262.48	-54.98	-0.209464	0.209464	36	17	19	1.11765	1.11765
Wrist	Hickey (2017)	optimized	PD	4017	Rollator	0.337942	0.8602	0.847378	0.0573514	0.980997	0.0980611	1524	256.58	1267.42	4.93967	4.93967	236	26	210	8.07692	8.07692
Wrist	Hickey (2017)	optimized	PD	4020	None	0.770072	0.914761	0.875139	0.773083	0.913419	0.771574	2399.2	2410.03	-10.83	-0.00449372	0.00449372	131	27	104	3.85185	3.85185
Wrist	Hickey (2017)	optimized	PFF	5001	One cane/crutch	0.888051	0.980352	0.972564	0.806387	0.989587	0.845251	699.5	632.96	66.54	0.105125	0.105125	48	29	19	0.655172	0.655172
Wrist	Hickey (2017)	optimized	PFF	5004	None	0	1	0.816222		0.816222	0	0	1589.93	-1589.93	-1	1	0	35	-35	-1	1
Wrist	Hickey (2017)	optimized	PFF	5005	None	0.702984	0.947508	0.898123	0.772175	0.926498	0.735957	1272.3	1396.79	-124.49	-0.0891258	0.0891258	81	32	49	1.53125	1.53125
Wrist	Hickey (2017)	optimized	PFF	5006	None	0.646959	0.916319	0.906589	0.224633	0.985768	0.333478	169.8	58.48	111.32	1.90356	1.90356	28	5	23	4.6	4.6
Wrist	Hickey (2017)	optimized	PFF	5007	None	0.498452	0.944753	0.901898	0.489362	0.94662	0.493865	948.8	929.9	18.9	0.0203248	0.0203248	140	51	89	1.7451	1.7451
Wrist	Hickey (2017)	optimized	PFF	5009	None	0	1	0.846258		0.846258	0	0	1432.01	-1432.01	-1	1	0	95	-95	-1	1
Wrist	Hickey (2017)	optimized	PFF	5010	None	0	1	0.859642		0.859642	0	0	1038.04	-1038.04	-1	1	0	49	-49	-1	1
Wrist	Hickey (2017)	optimized	PFF	5014	None	0	1	0.860979		0.860979	0	0	1539.33	-1539.33	-1	1	0	51	-51	-1	1
Wrist	Hickey (2017)	optimized	PFF	5016	None	0.168723	0.9127	0.875567	0.0921722	0.954338	0.119217	721.7	396.15	325.55	0.821785	0.821785	122	7	115	16.4286	16.4286
Wrist	Hickey (2017)	optimized	PFF	5017	None	0.643367	0.560098	0.580476	0.32152	0.828973	0.428766	4500.1	2236.67	2263.43	1.01196	1.01196	330	140	190	1.35714	1.35714
Wrist	Hickey (2017)	optimized	PFF	5018	One cane/crutch	0	1	0.864066		0.864066	0	0	1152.74	-1152.74	-1	1	0	37	-37	-1	1
Wrist	Iluz (2014)	default	CHF	2014	None	0.154018	0.97125	0.910843	0.29952	0.934997	0.203429	430.5	843.92	-413.42	-0.489881	0.489881	45	57	-12	-0.210526	0.210526
Wrist	Iluz (2014)	default	CHF	4023	One cane/crutch	0.273006	0.991047	0.928227	0.745122	0.934291	0.399601	319.5	878.93	-559.43	-0.63649	0.63649	21	19	2	0.105263	0.105263
Wrist	Iluz (2014)	default	CHF	4025	Rollator	0.044814	0.998205	0.960363	0.507853	0.961954	0.0823604	37.5	429.81	-392.31	-0.912752	0.912752	4	24	-20	-0.833333	0.833333
Wrist	Iluz (2014)	default	CHF	4028	Rollator	0.0864536	0.995671	0.952413	0.499434	0.956175	0.147393	87	507.54	-420.54	-0.828585	0.828585	10	20	-10	-0.5	0.5
Wrist	Iluz (2014)	default	CHF	4029	One cane/crutch	0.471307	0.98998	0.971327	0.63698	0.980467	0.541761	336	455.47	-119.47	-0.2623	0.2623	21	17	4	0.235294	0.235294
Wrist	Iluz (2014)	default	CHF	5003	None	0.0487256	0.970101	0.856497	0.18646	0.878805	0.0772614	342	1317.77	-975.77	-0.740471	0.740471	38	115	-77	-0.669565	0.669565
Wrist	Iluz (2014)	default	CHF	5008	None	0.322122	0.955163	0.80538	0.690086	0.819695	0.439221	988.5	2134.88	-1146.38	-0.536976	0.536976	68	71	-3	-0.0422535	0.0422535
Wrist	Iluz (2014)	default	CHF	5012	None	0.844914	0.792858	0.825867	0.876067	0.746834	0.860209	5472	5686.85	-214.85	-0.0377801	0.0377801	156	76	80	1.05263	1.05263
Wrist	Iluz (2014)	default	CHF	5015	None	0.364306	0.958004	0.818253	0.727562	0.830371	0.485507	961.5	1935.41	-973.91	-0.503206	0.503206	65	53	12	0.226415	0.226415
Wrist	Iluz (2014)	default	CHF	5019	None	0.307729	0.94672	0.873762	0.426751	0.913868	0.357596	903	1262.98	-359.98	-0.285024	0.285024	79	72	7	0.0972222	0.0972222
Wrist	Iluz (2014)	default	COPD	1006	None	0.159873	0.986012	0.896551	0.581241	0.906231	0.25077	399	1467.17	-1068.17	-0.728048	0.728048	42	77	-35	-0.454545	0.454545
Wrist	Iluz (2014)	default	COPD	1007	None	0.178836	0.952152	0.865997	0.319087	0.902421	0.229209	576	1029.92	-453.92	-0.440733	0.440733	47	80	-33	-0.4125	0.4125
Wrist	Iluz (2014)	default	COPD	1012	None	0.0513324	0.991211	0.875095	0.45154	0.881128	0.092185	130.5	1166.42	-1035.92	-0.888119	0.888119	14	35	-21	-0.6	0.6
Wrist	Iluz (2014)	default	COPD	1019	None	0.235857	0.926485	0.821833	0.364262	0.871612	0.286322	874.5	1356.93	-482.43	-0.35553	0.35553	79	97	-18	-0.185567	0.185567
Wrist	Iluz (2014)	default	COPD	1020	None	0.416515	0.981597	0.946092	0.602772	0.961674	0.492626	414	600.87	-186.87	-0.310999	0.310999	27	34	-7	-0.205882	0.205882
Wrist	Iluz (2014)	default	COPD	1021	None	0.118703	0.971127	0.871913	0.35129	0.893227	0.177446	393	1169.15	-776.15	-0.663858	0.663858	38	86	-48	-0.55814	0.55814
Wrist	Iluz (2014)	default	COPD	1022	None	0.0638509	0.99367	0.911412	0.494706	0.916225	0.113104	102	799.83	-697.83	-0.872473	0.872473	11	37	-26	-0.702703	0.702703
Wrist	Iluz (2014)	default	COPD	1023	None	0.0454973	0.961947	0.838411	0.157027	0.866105	0.0705525	364.5	1266.47	-901.97	-0.712192	0.712192	37	81	-44	-0.54321	0.54321
Wrist	Iluz (2014)	default	COPD	1024	None	0.100561	0.979366	0.862012	0.428929	0.876009	0.162925	274.5	1184.11	-909.61	-0.76818	0.76818	28	74	-46	-0.621622	0.621622
Wrist	Iluz (2014)	default	COPD	1025	None	0.30225	0.978573	0.919758	0.573297	0.936406	0.395818	429	820.51	-391.51	-0.477154	0.477154	40	47	-7	-0.148936	0.148936
Wrist	Iluz (2014)	default	COPD	1026	None	0.353748	0.986022	0.952295	0.587801	0.964384	0.441684	307.5	513.7	-206.2	-0.401402	0.401402	25	31	-6	-0.193548	0.193548
Wrist	Iluz (2014)	default	COPD	1027	None	0.119365	0.980712	0.833418	0.560739	0.843719	0.196831	325.5	1537.22	-1211.72	-0.788254	0.788254	40	103	-63	-0.61165	0.61165
Wrist	Iluz (2014)	default	COPD	1028	None	0.0130807	0.991756	0.929042	0.0979899	0.936212	0.0230803	78	591.46	-513.46	-0.868123	0.868123	9	38	-29	-0.763158	0.763158
Wrist	Iluz (2014)	default	COPD	1029	None	0.0623433	0.998279	0.937029	0.717308	0.938286	0.114716	51	594.8	-543.8	-0.914257	0.914257	6	27	-21	-0.777778	0.777778
Wrist	Iluz (2014)	default	COPD	2010	None	0.357953	0.973972	0.885503	0.697544	0.900457	0.473119	726	1418.85	-692.85	-0.488318	0.488318	62	77	-15	-0.194805	0.194805
Wrist	Iluz (2014)	default	COPD	2012	None	0.167651	0.948818	0.881519	0.235939	0.923616	0.196018	559.5	790.85	-231.35	-0.292533	0.292533	42	40	2	0.05	0.05
Wrist	Iluz (2014)	default	COPD	2013	None	0	0.997444	0.921891	0	0.924074	0	24	773.36	-749.36	-0.968967	0.968967	3	71	-68	-0.957746	0.957746
Wrist	Iluz (2014)	default	HA	1001	None	0.103097	0.993158	0.903964	0.626594	0.908614	0.177061	162	993.81	-831.81	-0.836991	0.836991	17	56	-39	-0.696429	0.696429
Wrist	Iluz (2014)	default	HA	1002	None	0.29562	0.982929	0.847376	0.809687	0.850301	0.43311	748.5	2067.55	-1319.05	-0.637977	0.637977	59	58	1	0.0172414	0.0172414
Wrist	Iluz (2014)	default	HA	1008	None	0.453257	0.958936	0.775782	0.86241	0.755415	0.594213	1741.5	3337.94	-1596.44	-0.478271	0.478271	88	46	42	0.913043	0.913043
Wrist	Iluz (2014)	default	HA	1010	None	0.225296	0.961656	0.828572	0.564491	0.849102	0.322055	685.5	1727.06	-1041.56	-0.603083	0.603083	53	82	-29	-0.353659	0.353659
Wrist	Iluz (2014)	default	HA	1011	None	0.270183	0.977744	0.909109	0.565989	0.925768	0.365763	421.5	889.07	-467.57	-0.525909	0.525909	36	62	-26	-0.419355	0.419355
Wrist	Iluz (2014)	default	HA	1014	None	0.424302	0.96251	0.832586	0.78268	0.8401	0.550286	1206	2235.37	-1029.37	-0.460492	0.460492	72	80	-8	-0.1	0.1
Wrist	Iluz (2014)	default	HA	1016	None	0.2085	0.98379	0.888603	0.642892	0.898792	0.31488	400.5	1241.38	-840.88	-0.677375	0.677375	33	63	-30	-0.47619	0.47619
Wrist	Iluz (2014)	default	HA	1017	None	0.200361	0.982933	0.843433	0.718045	0.849996	0.3133	471	1708.05	-1237.05	-0.724247	0.724247	44	66	-22	-0.333333	0.333333
Wrist	Iluz (2014)	default	HA	1018	None	0.0863506	0.953427	0.801422	0.282706	0.830769	0.132293	504	1662.93	-1158.93	-0.69692	0.69692	52	120	-68	-0.566667	0.566667
Wrist	Iluz (2014)	default	HA	3002	None	0.110882	0.981117	0.834931	0.542456	0.845331	0.184127	321	1589.03	-1268.03	-0.79799	0.79799	41	100	-59	-0.59	0.59
Wrist	Iluz (2014)	default	HA	3003	None	0.218963	0.960771	0.839318	0.522161	0.862698	0.308542	681	1632.85	-951.85	-0.582938	0.582938	59	107	-48	-0.448598	0.448598
Wrist	Iluz (2014)	default	HA	3006	None	0.175254	0.985865	0.836827	0.736371	0.841424	0.283125	372	1586.49	-1214.49	-0.76552	0.76552	42	72	-30	-0.416667	0.416667
Wrist	Iluz (2014)	default	HA	3007	None	0.314984	0.923901	0.82199	0.454146	0.870296	0.371975	1054.5	1530.16	-475.66	-0.310856	0.310856	92	94	-2	-0.0212766	0.0212766
Wrist	Iluz (2014)	default	HA	3008	None	0.18906	0.973241	0.831123	0.609968	0.844285	0.288652	558	1806.93	-1248.93	-0.691189	0.691189	47	88	-41	-0.465909	0.465909
Wrist	Iluz (2014)	default	HA	3009	None	0.0780142	0.997596	0.897597	0.798387	0.898663	0.142139	97.5	1010.94	-913.44	-0.903555	0.903555	9	33	-24	-0.727273	0.727273
Wrist	Iluz (2014)	default	HA	4009	None	0.614469	0.944537	0.823026	0.865858	0.807879	0.718818	1116	1577.94	-461.94	-0.292749	0.292749	49	14	35	2.5	2.5
Wrist	Iluz (2014)	default	HA	5000	None	0.565375	0.927895	0.790186	0.827675	0.77705	0.671831	2536.5	3736.56	-1200.06	-0.321167	0.321167	144	56	88	1.57143	1.57143
Wrist	Iluz (2014)	default	MS	2001	None	0.165746	0.982436	0.919538	0.440529	0.933832	0.240867	268.5	718.29	-449.79	-0.626196	0.626196	30	45	-15	-0.333333	0.333333
Wrist	Iluz (2014)	default	MS	2003	None	0.273432	0.989882	0.884707	0.823007	0.887871	0.410486	568.5	1722.27	-1153.77	-0.669912	0.669912	37	63	-26	-0.412698	0.412698
Wrist	Iluz (2014)	default	MS	2005	One cane/crutch	0.0910205	0.992038	0.902285	0.558442	0.90796	0.156528	142.5	892.01	-749.51	-0.840248	0.840248	19	42	-23	-0.547619	0.547619
Wrist	Iluz (2014)	default	MS	2007	Walker	0.00747065	0.996818	0.978146	0.0432099	0.981207	0.0127389	31.5	185.96	-154.46	-0.830609	0.830609	5	14	-9	-0.642857	0.642857
Wrist	Iluz (2014)	default	MS	2008	None	0.496611	0.995145	0.959486	0.8874	0.962492	0.636834	385.5	689.69	-304.19	-0.441053	0.441053	14	31	-17	-0.548387	0.548387
Wrist	Iluz (2014)	default	MS	2011	Two crutches	0.260169	0.966447	0.881942	0.513101	0.905764	0.345269	549	1094.31	-545.31	-0.498314	0.498314	46	37	9	0.243243	0.243243
Wrist	Iluz (2014)	default	MS	3004	None	0.0834301	0.979715	0.856464	0.396043	0.870199	0.137826	303	1454.02	-1151.02	-0.791612	0.791612	31	69	-38	-0.550725	0.550725
Wrist	Iluz (2014)	default	MS	3012	None	0.169734	0.996774	0.910378	0.859903	0.91144	0.283507	204	1044.48	-840.48	-0.804688	0.804688	18	37	-19	-0.513514	0.513514
Wrist	Iluz (2014)	default	MS	3014	None	0.202083	0.979323	0.806726	0.73614	0.811308	0.317113	571.5	2093.68	-1522.18	-0.727036	0.727036	37	64	-27	-0.421875	0.421875
Wrist	Iluz (2014)	default	MS	4005	None	0.300674	0.995773	0.861509	0.944539	0.856069	0.456144	234	740.13	-506.13	-0.683839	0.683839	22	13	9	0.692308	0.692308
Wrist	Iluz (2014)	default	MS	4006	None	0.0265178	0.997628	0.946364	0.383838	0.948423	0.0496084	19.5	284.98	-265.48	-0.931574	0.931574	3	13	-10	-0.769231	0.769231
Wrist	Iluz (2014)	default	MS	4008	None	0.17169	0.988437	0.888777	0.673582	0.895684	0.273634	142.5	564.14	-421.64	-0.747403	0.747403	13	24	-11	-0.458333	0.458333
Wrist	Iluz (2014)	default	MS	4019	None	0.240307	0.980962	0.958479	0.283244	0.976329	0.260015	240	283.99	-43.99	-0.1549	0.1549	23	18	5	0.277778	0.277778
Wrist	Iluz (2014)	default	PD	1003	None	0.539928	0.92974	0.767407	0.845773	0.73903	0.659098	2766	4356.86	-1590.86	-0.365139	0.365139	122	65	57	0.876923	0.876923
Wrist	Iluz (2014)	default	PD	1004	None	0.147341	0.985834	0.849962	0.667922	0.85671	0.241424	340.5	1556.72	-1216.22	-0.781271	0.781271	30	56	-26	-0.464286	0.464286
Wrist	Iluz (2014)	default	PD	1005	None	0.0444594	0.995858	0.920011	0.481805	0.923259	0.0814068	67.5	739.98	-672.48	-0.908781	0.908781	8	33	-25	-0.757576	0.757576
Wrist	Iluz (2014)	default	PD	1009	None	0.119466	0.985058	0.90989	0.431921	0.921653	0.187164	217.5	795.82	-578.32	-0.726697	0.726697	24	44	-20	-0.454545	0.454545
Wrist	Iluz (2014)	default	PD	1013	None	0.106306	0.966873	0.862499	0.306962	0.886856	0.157921	402	1173.83	-771.83	-0.657531	0.657531	44	86	-42	-0.488372	0.488372
Wrist	Iluz (2014)	default	PD	1015	None	0.068362	0.998415	0.96841	0.589744	0.969832	0.122521	34.5	300	-265.5	-0.885	0.885	3	22	-19	-0.863636	0.863636
Wrist	Iluz (2014)	default	PD	3010	None	0	1	0.81199		0.81199	0	0	1402.74	-1402.74	-1	1	0	22	-22	-1	1
Wrist	Iluz (2014)	default	PD	3011	None	0.0128607	0.988008	0.828424	0.173444	0.83647	0.0239459	118.5	1618.74	-1500.24	-0.926795	0.926795	13	46	-33	-0.717391	0.717391
Wrist	Iluz (2014)	default	PD	4002	None	0.108982	0.95412	0.77988	0.381538	0.804806	0.169538	160.5	567.12	-406.62	-0.716991	0.716991	17	15	2	0.133333	0.133333
Wrist	Iluz (2014)	default	PD	4003	None	0.0899907	0.998713	0.756785	0.962077	0.751542	0.164586	120	1293.58	-1173.58	-0.907234	0.907234	11	21	-10	-0.47619	0.47619
Wrist	Iluz (2014)	default	PD	4012	None	0.57746	0.988356	0.946852	0.847838	0.954167	0.687003	567	834.27	-267.27	-0.320364	0.320364	26	31	-5	-0.16129	0.16129
Wrist	Iluz (2014)	default	PD	4015	None	0.0404169	0.994469	0.882407	0.493023	0.886192	0.0747093	63	781.34	-718.34	-0.919369	0.919369	8	46	-38	-0.826087	0.826087
Wrist	Iluz (2014)	default	PD	4016	None	0	1	0.970009		0.970009	0	0	262.48	-262.48	-1	1	0	17	-17	-1	1
Wrist	Iluz (2014)	default	PD	4017	Rollator	0.15745	0.967631	0.94774	0.109072	0.978555	0.12887	369	256.58	112.42	0.438148	0.438148	39	26	13	0.5	0.5
Wrist	Iluz (2014)	default	PD	4020	None	0.195832	0.986002	0.769621	0.840654	0.764781	0.317664	556.5	2410.03	-1853.53	-0.76909	0.76909	34	27	7	0.259259	0.259259
Wrist	Iluz (2014)	default	PFF	5001	One cane/crutch	0.340556	0.973913	0.920474	0.546073	0.941269	0.419495	391.5	632.96	-241.46	-0.381478	0.381478	37	29	8	0.275862	0.275862
Wrist	Iluz (2014)	default	PFF	5004	None	0	1	0.816222		0.816222	0	0	1589.93	-1589.93	-1	1	0	35	-35	-1	1
Wrist	Iluz (2014)	default	PFF	5005	None	0.590675	0.978642	0.900286	0.874987	0.904279	0.705256	937.5	1396.79	-459.29	-0.328818	0.328818	52	32	20	0.625	0.625
Wrist	Iluz (2014)	default	PFF	5006	None	0	1	0.96388		0.96388	0	0	58.48	-58.48	-1	1	0	5	-5	-1	1
Wrist	Iluz (2014)	default	PFF	5007	None	0.0743034	0.995838	0.907352	0.654751	0.910135	0.133461	105	929.9	-824.9	-0.887085	0.887085	9	51	-42	-0.823529	0.823529
Wrist	Iluz (2014)	default	PFF	5009	None	0	1	0.846258		0.846258	0	0	1432.01	-1432.01	-1	1	0	95	-95	-1	1
Wrist	Iluz (2014)	default	PFF	5010	None	0.218391	0.947092	0.844813	0.402613	0.881254	0.283177	559.5	1038.04	-478.54	-0.461003	0.461003	47	49	-2	-0.0408163	0.0408163
Wrist	Iluz (2014)	default	PFF	5014	None	0.317958	0.992416	0.898653	0.871299	0.900115	0.465899	559.5	1539.33	-979.83	-0.63653	0.63653	36	51	-15	-0.294118	0.294118
Wrist	Iluz (2014)	default	PFF	5016	None	0.0790733	0.99406	0.948392	0.411533	0.95359	0.132657	75	396.15	-321.15	-0.810678	0.810678	7	7	0	0	0
Wrist	Iluz (2014)	default	PFF	5017	None	0.26345	0.848231	0.705122	0.359978	0.780424	0.304241	1626	2236.67	-610.67	-0.273026	0.273026	142	140	2	0.0142857	0.0142857
Wrist	Iluz (2014)	default	PFF	5018	One cane/crutch	0.175328	0.970367	0.862294	0.482079	0.882069	0.257137	415.5	1152.74	-737.24	-0.639554	0.639554	40	37	3	0.0810811	0.0810811
Wrist	Iluz (2014)	optimized	CHF	2014	None	0.489544	0.95425	0.9199	0.460646	0.959052	0.474655	895.5	843.92	51.58	0.0611195	0.0611195	54	57	-3	-0.0526316	0.0526316
Wrist	Iluz (2014)	optimized	CHF	4023	One cane/crutch	0.887779	0.984737	0.976254	0.847946	0.989192	0.867406	918	878.93	39.07	0.0444518	0.0444518	31	19	12	0.631579	0.631579
Wrist	Iluz (2014)	optimized	CHF	4025	Rollator	0.289212	0.997107	0.969009	0.805145	0.971379	0.425561	154.5	429.81	-275.31	-0.640539	0.640539	9	24	-15	-0.625	0.625
Wrist	Iluz (2014)	optimized	CHF	4028	Rollator	0	1	0.952422		0.952422	0	0	507.54	-507.54	-1	1	0	20	-20	-1	1
Wrist	Iluz (2014)	optimized	CHF	4029	One cane/crutch	0.751036	0.994782	0.986017	0.843008	0.99075	0.794369	406.5	455.47	-48.97	-0.107515	0.107515	10	17	-7	-0.411765	0.411765
Wrist	Iluz (2014)	optimized	CHF	5003	None	0.668066	0.91257	0.882423	0.517989	0.951334	0.583532	1704	1317.77	386.23	0.293094	0.293094	97	115	-18	-0.156522	0.156522
Wrist	Iluz (2014)	optimized	CHF	5008	None	0.753172	0.93411	0.891299	0.779876	0.924301	0.766292	2059.5	2134.88	-75.38	-0.0353088	0.0353088	67	71	-4	-0.056338	0.056338
Wrist	Iluz (2014)	optimized	CHF	5012	None	0.958227	0.86519	0.924186	0.924916	0.922787	0.941277	5892	5686.85	205.15	0.0360745	0.0360745	68	76	-8	-0.105263	0.105263
Wrist	Iluz (2014)	optimized	CHF	5015	None	0.701688	0.939335	0.883396	0.780743	0.910939	0.739108	1738.5	1935.41	-196.91	-0.101741	0.101741	48	53	-5	-0.0943396	0.0943396
Wrist	Iluz (2014)	optimized	CHF	5019	None	0.628809	0.962472	0.924376	0.683514	0.952645	0.655021	1161	1262.98	-101.98	-0.0807455	0.0807455	55	72	-17	-0.236111	0.236111
Wrist	Iluz (2014)	optimized	COPD	1006	None	0.603264	0.985346	0.943971	0.833318	0.953383	0.69987	1060.5	1467.17	-406.67	-0.27718	0.27718	50	77	-27	-0.350649	0.350649
Wrist	Iluz (2014)	optimized	COPD	1007	None	0.566138	0.930418	0.889833	0.504977	0.944764	0.533811	1155	1029.92	125.08	0.121446	0.121446	65	80	-15	-0.1875	0.1875
Wrist	Iluz (2014)	optimized	COPD	1012	None	0.642894	0.973116	0.932319	0.771209	0.950816	0.70123	970.5	1166.42	-195.92	-0.167967	0.167967	43	35	8	0.228571	0.228571
Wrist	Iluz (2014)	optimized	COPD	1019	None	0.446748	0.926771	0.854033	0.521428	0.903657	0.481208	1164	1356.93	-192.93	-0.142181	0.142181	57	97	-40	-0.412371	0.412371
Wrist	Iluz (2014)	optimized	COPD	1020	None	0.591082	0.983125	0.958492	0.701352	0.97287	0.641513	505.5	600.87	-95.37	-0.15872	0.15872	27	34	-7	-0.205882	0.205882
Wrist	Iluz (2014)	optimized	COPD	1021	None	0.466599	0.943502	0.887995	0.521036	0.930694	0.492317	1048.5	1169.15	-120.65	-0.103195	0.103195	63	86	-23	-0.267442	0.267442
Wrist	Iluz (2014)	optimized	COPD	1022	None	0.59441	0.997082	0.961459	0.95186	0.96202	0.731819	501	799.83	-298.83	-0.373617	0.373617	12	37	-25	-0.675676	0.675676
Wrist	Iluz (2014)	optimized	COPD	1023	None	0.559906	0.959897	0.905979	0.685063	0.933331	0.616193	1035	1266.47	-231.47	-0.182768	0.182768	56	81	-25	-0.308642	0.308642
Wrist	Iluz (2014)	optimized	COPD	1024	None	0.481035	0.980656	0.913937	0.79307	0.92459	0.598843	718.5	1184.11	-465.61	-0.393215	0.393215	36	74	-38	-0.513514	0.513514
Wrist	Iluz (2014)	optimized	COPD	1025	None	0.608612	0.975912	0.943971	0.706444	0.963207	0.653889	706.5	820.51	-114.01	-0.13895	0.13895	35	47	-12	-0.255319	0.255319
Wrist	Iluz (2014)	optimized	COPD	1026	None	0.676391	0.968723	0.95313	0.549263	0.981524	0.606234	633	513.7	119.3	0.232237	0.232237	30	31	-1	-0.0322581	0.0322581
Wrist	Iluz (2014)	optimized	COPD	1027	None	0.776553	0.861151	0.846684	0.535676	0.949195	0.634006	2233.5	1537.22	696.28	0.452948	0.452948	101	103	-2	-0.0194175	0.0194175
Wrist	Iluz (2014)	optimized	COPD	1028	None	0.361731	0.994971	0.954393	0.831214	0.957926	0.50409	256.5	591.46	-334.96	-0.566327	0.566327	19	38	-19	-0.5	0.5
Wrist	Iluz (2014)	optimized	COPD	1029	None	0.545379	0.988226	0.959244	0.764348	0.968791	0.636559	423	594.8	-171.8	-0.288837	0.288837	23	27	-4	-0.148148	0.148148
Wrist	Iluz (2014)	optimized	COPD	2010	None	0.898628	0.903155	0.902504	0.608774	0.981525	0.725833	2097	1418.85	678.15	0.477958	0.477958	83	77	6	0.0779221	0.0779221
Wrist	Iluz (2014)	optimized	COPD	2012	None	0.547065	0.973686	0.936932	0.662154	0.957989	0.599133	651	790.85	-139.85	-0.176835	0.176835	40	40	0	0	0
Wrist	Iluz (2014)	optimized	COPD	2013	None	0.510739	0.931719	0.899832	0.380042	0.95874	0.435802	1039.5	773.36	266.14	0.344135	0.344135	64	71	-7	-0.0985915	0.0985915
Wrist	Iluz (2014)	optimized	HA	1001	None	0.457542	0.981208	0.928732	0.730579	0.942	0.562688	621	993.81	-372.81	-0.375132	0.375132	34	56	-22	-0.392857	0.392857
Wrist	Iluz (2014)	optimized	HA	1002	None	0.713873	0.972334	0.92136	0.863748	0.932579	0.781691	1708.5	2067.55	-359.05	-0.17366	0.17366	44	58	-14	-0.241379	0.241379
Wrist	Iluz (2014)	optimized	HA	1008	None	0.919104	0.898443	0.905926	0.837115	0.951356	0.876196	3661.5	3337.94	323.56	0.096934	0.096934	56	46	10	0.217391	0.217391
Wrist	Iluz (2014)	optimized	HA	1010	None	0.48493	0.989976	0.898699	0.914326	0.897042	0.633743	918	1727.06	-809.06	-0.468461	0.468461	28	82	-54	-0.658537	0.658537
Wrist	Iluz (2014)	optimized	HA	1011	None	0.605152	0.970737	0.935274	0.689581	0.958135	0.644613	781.5	889.07	-107.57	-0.120992	0.120992	37	62	-25	-0.403226	0.403226
Wrist	Iluz (2014)	optimized	HA	1014	None	0.626297	0.991014	0.902971	0.956856	0.892859	0.757067	1464	2235.37	-771.37	-0.345075	0.345075	37	80	-43	-0.5375	0.5375
Wrist	Iluz (2014)	optimized	HA	1016	None	0.527133	0.97093	0.916442	0.717351	0.936186	0.607705	912	1241.38	-329.38	-0.265334	0.265334	35	63	-28	-0.444444	0.444444
Wrist	Iluz (2014)	optimized	HA	1017	None	0.651611	0.967434	0.911136	0.81275	0.927541	0.723315	1368	1708.05	-340.05	-0.199087	0.199087	44	66	-22	-0.333333	0.333333
Wrist	Iluz (2014)	optimized	HA	1018	None	0.532039	0.932147	0.862005	0.625017	0.903573	0.574793	1417.5	1662.93	-245.43	-0.147589	0.147589	71	120	-49	-0.408333	0.408333
Wrist	Iluz (2014)	optimized	HA	3002	None	0.483861	0.978899	0.89574	0.822368	0.903787	0.609253	937.5	1589.03	-651.53	-0.410017	0.410017	29	100	-71	-0.71	0.71
Wrist	Iluz (2014)	optimized	HA	3003	None	0.638059	0.963113	0.909894	0.772029	0.931468	0.69868	1351.5	1632.85	-281.35	-0.172306	0.172306	55	107	-52	-0.485981	0.485981
Wrist	Iluz (2014)	optimized	HA	3006	None	0.616961	0.977139	0.910917	0.858751	0.918856	0.718048	1137	1586.49	-449.49	-0.283324	0.283324	50	72	-22	-0.305556	0.305556
Wrist	Iluz (2014)	optimized	HA	3007	None	0.512157	0.97787	0.899926	0.82307	0.908861	0.631415	952.5	1530.16	-577.66	-0.377516	0.377516	45	94	-49	-0.521277	0.521277
Wrist	Iluz (2014)	optimized	HA	3008	None	0.675206	0.978462	0.923502	0.874039	0.931555	0.761863	1399.5	1806.93	-407.43	-0.225482	0.225482	43	88	-45	-0.511364	0.511364
Wrist	Iluz (2014)	optimized	HA	3009	None	0.81314	0.989111	0.969975	0.901102	0.977469	0.854865	912	1010.94	-98.94	-0.0978693	0.0978693	22	33	-11	-0.333333	0.333333
Wrist	Iluz (2014)	optimized	HA	4009	None	0.954554	0.964635	0.960924	0.940212	0.973285	0.947329	1602	1577.94	24.06	0.0152477	0.0152477	19	14	5	0.357143	0.357143
Wrist	Iluz (2014)	optimized	HA	5000	None	0.908576	0.937894	0.926757	0.899611	0.943654	0.904071	3769.5	3736.56	32.94	0.0088156	0.0088156	59	56	3	0.0535714	0.0535714
Wrist	Iluz (2014)	optimized	MS	2001	None	0.711464	0.965425	0.945866	0.631947	0.975669	0.669352	810	718.29	91.71	0.127678	0.127678	36	45	-9	-0.2	0.2
Wrist	Iluz (2014)	optimized	MS	2003	None	0.850188	0.957411	0.94167	0.774506	0.973783	0.810584	1890	1722.27	167.73	0.0973889	0.0973889	59	63	-4	-0.0634921	0.0634921
Wrist	Iluz (2014)	optimized	MS	2005	One cane/crutch	0.750111	0.977075	0.954466	0.783545	0.972484	0.766464	852	892.01	-40.01	-0.0448538	0.0448538	41	42	-1	-0.0238095	0.0238095
Wrist	Iluz (2014)	optimized	MS	2007	Walker	0.109392	0.987898	0.971318	0.148121	0.982954	0.125844	136.5	185.96	-49.46	-0.265971	0.265971	10	14	-4	-0.285714	0.285714
Wrist	Iluz (2014)	optimized	MS	2008	None	0.735689	0.991424	0.973132	0.868573	0.979875	0.796627	585	689.69	-104.69	-0.151793	0.151793	14	31	-17	-0.548387	0.548387
Wrist	Iluz (2014)	optimized	MS	2011	Two crutches	0.849941	0.926697	0.917513	0.611777	0.978466	0.711456	1518	1094.31	423.69	0.387175	0.387175	49	37	12	0.324324	0.324324
Wrist	Iluz (2014)	optimized	MS	3004	None	0.641408	0.974257	0.928486	0.798894	0.944569	0.711541	1168.5	1454.02	-285.52	-0.196366	0.196366	41	69	-28	-0.405797	0.405797
Wrist	Iluz (2014)	optimized	MS	3012	None	0.757414	0.986908	0.962934	0.870943	0.972126	0.810221	906	1044.48	-138.48	-0.132583	0.132583	35	37	-2	-0.0540541	0.0540541
Wrist	Iluz (2014)	optimized	MS	3014	None	0.69728	0.961674	0.902961	0.838538	0.917552	0.761413	1737	2093.68	-356.68	-0.17036	0.17036	67	64	3	0.046875	0.046875
Wrist	Iluz (2014)	optimized	MS	4005	None	0.893127	0.960896	0.947805	0.845388	0.974064	0.868602	783	740.13	42.87	0.0579223	0.0579223	9	13	-4	-0.307692	0.307692
Wrist	Iluz (2014)	optimized	MS	4006	None	0.594208	0.991483	0.970511	0.795423	0.977699	0.680248	213	284.98	-71.98	-0.252579	0.252579	7	13	-6	-0.461538	0.461538
Wrist	Iluz (2014)	optimized	MS	4008	None	0.800282	0.96335	0.943453	0.752154	0.971994	0.775472	600	564.14	35.86	0.0635658	0.0635658	20	24	-4	-0.166667	0.166667
Wrist	Iluz (2014)	optimized	MS	4019	None	0.754104	0.991722	0.984509	0.740398	0.992297	0.747188	289.5	283.99	5.51	0.0194021	0.0194021	13	18	-5	-0.277778	0.277778
Wrist	Iluz (2014)	optimized	PD	1003	None	0.901109	0.903421	0.902458	0.869422	0.927545	0.884982	4512	4356.86	155.14	0.0356082	0.0356082	70	65	5	0.0769231	0.0769231
Wrist	Iluz (2014)	optimized	PD	1004	None	0.687228	0.995327	0.945402	0.966035	0.942714	0.803123	1108.5	1556.72	-448.22	-0.287926	0.287926	29	56	-27	-0.482143	0.482143
Wrist	Iluz (2014)	optimized	PD	1005	None	0.429416	0.998452	0.953088	0.96006	0.95283	0.593411	331.5	739.98	-408.48	-0.552015	0.552015	8	33	-25	-0.757576	0.757576
Wrist	Iluz (2014)	optimized	PD	1009	None	0.565657	0.992742	0.955654	0.881119	0.960055	0.688995	511.5	795.82	-284.32	-0.357267	0.357267	21	44	-23	-0.522727	0.522727
Wrist	Iluz (2014)	optimized	PD	1013	None	0.62148	0.933827	0.895944	0.564515	0.947017	0.59163	1294.5	1173.83	120.67	0.1028	0.1028	70	86	-16	-0.186047	0.186047
Wrist	Iluz (2014)	optimized	PD	1015	None	0.462021	0.99749	0.980215	0.859865	0.982338	0.601074	160.5	300	-139.5	-0.465	0.465	11	22	-11	-0.5	0.5
Wrist	Iluz (2014)	optimized	PD	3010	None	0.872625	0.995963	0.972774	0.980413	0.971239	0.923384	1248	1402.74	-154.74	-0.110313	0.110313	15	22	-7	-0.318182	0.318182
Wrist	Iluz (2014)	optimized	PD	3011	None	0.625377	0.990091	0.930405	0.925086	0.931066	0.746264	1090.5	1618.74	-528.24	-0.326328	0.326328	52	46	6	0.130435	0.130435
Wrist	Iluz (2014)	optimized	PD	4002	None	0.904025	0.94919	0.939878	0.822091	0.974412	0.861113	624	567.12	56.88	0.100296	0.100296	16	15	1	0.0666667	0.0666667
Wrist	Iluz (2014)	optimized	PD	4003	None	0.92628	0.987801	0.971423	0.964974	0.973636	0.945231	1242	1293.58	-51.58	-0.0398738	0.0398738	18	21	-3	-0.142857	0.142857
Wrist	Iluz (2014)	optimized	PD	4012	None	0.259034	1	0.925156	1	0.923145	0.411481	216	834.27	-618.27	-0.741091	0.741091	8	31	-23	-0.741935	0.741935
Wrist	Iluz (2014)	optimized	PD	4015	None	0.293976	0.99885	0.916056	0.971441	0.914015	0.451361	237	781.34	-544.34	-0.696675	0.696675	7	46	-39	-0.847826	0.847826
Wrist	Iluz (2014)	optimized	PD	4016	None	0.381385	0.999626	0.981084	0.969231	0.981225	0.54738	103.5	262.48	-158.98	-0.605684	0.605684	5	17	-12	-0.705882	0.705882
Wrist	Iluz (2014)	optimized	PD	4017	Rollator	0.0322581	0.969303	0.946298	0.0257669	0.975488	0.0286494	322.5	256.58	65.92	0.256918	0.256918	23	26	-3	-0.115385	0.115385
Wrist	Iluz (2014)	optimized	PD	4020	None	0.869542	0.99122	0.957899	0.973922	0.952714	0.918777	2149.5	2410.03	-260.53	-0.108102	0.108102	33	27	6	0.222222	0.222222
Wrist	Iluz (2014)	optimized	PFF	5001	One cane/crutch	0.629769	0.996412	0.965477	0.94177	0.966894	0.754799	424.5	632.96	-208.46	-0.329342	0.329342	9	29	-20	-0.689655	0.689655
Wrist	Iluz (2014)	optimized	PFF	5004	None	0	1	0.816222		0.816222	0	0	1589.93	-1589.93	-1	1	0	35	-35	-1	1
Wrist	Iluz (2014)	optimized	PFF	5005	None	0.264387	0.977955	0.833838	0.752184	0.840078	0.391252	489	1396.79	-907.79	-0.649912	0.649912	19	32	-13	-0.40625	0.40625
Wrist	Iluz (2014)	optimized	PFF	5006	None	0.543919	0.984112	0.968212	0.561955	0.98293	0.55279	57	58.48	-1.48	-0.0253078	0.0253078	3	5	-2	-0.4	0.4
Wrist	Iluz (2014)	optimized	PFF	5007	None	0.231344	0.991484	0.918495	0.742632	0.923917	0.352788	289.5	929.9	-640.4	-0.688676	0.688676	12	51	-39	-0.764706	0.764706
Wrist	Iluz (2014)	optimized	PFF	5009	None	0	1	0.846258		0.846258	0	0	1432.01	-1432.01	-1	1	0	95	-95	-1	1
Wrist	Iluz (2014)	optimized	PFF	5010	None	0.598276	0.951924	0.902287	0.670172	0.935537	0.632186	925.5	1038.04	-112.54	-0.108416	0.108416	40	49	-9	-0.183673	0.183673
Wrist	Iluz (2014)	optimized	PFF	5014	None	0.763229	0.98524	0.954376	0.893044	0.962646	0.823049	1317	1539.33	-222.33	-0.144433	0.144433	27	51	-24	-0.470588	0.470588
Wrist	Iluz (2014)	optimized	PFF	5016	None	0.0153614	0.97919	0.931084	0.0373317	0.949825	0.0217663	162	396.15	-234.15	-0.591064	0.591064	8	7	1	0.142857	0.142857
Wrist	Iluz (2014)	optimized	PFF	5017	None	0.536036	0.709496	0.667047	0.374168	0.82516	0.440709	3204	2236.67	967.33	0.432487	0.432487	158	140	18	0.128571	0.128571
Wrist	Iluz (2014)	optimized	PFF	5018	One cane/crutch	0.0127762	0.935587	0.810146	0.0302597	0.857632	0.0179666	484.5	1152.74	-668.24	-0.579697	0.579697	26	37	-11	-0.297297	0.297297
Wrist	Karas (2019)	default	CHF	2014	None	0.0206767	0.9988	0.9265	0.578947	0.92742	0.0399274	29.48	843.92	-814.44	-0.965068	0.965068	7	57	-50	-0.877193	0.877193
Wrist	Karas (2019)	default	CHF	4023	One cane/crutch	0.196641	0.999978	0.929696	0.998847	0.928484	0.328593	169.75	878.93	-709.18	-0.806867	0.806867	28	19	9	0.473684	0.473684
Wrist	Karas (2019)	default	CHF	4025	Rollator	0.039501	0.998778	0.960702	0.571906	0.961771	0.073898	29.28	429.81	-400.53	-0.931877	0.931877	6	24	-18	-0.75	0.75
Wrist	Karas (2019)	default	CHF	4028	Rollator	0	0.99859	0.951079	0	0.952358	0	13.9	507.54	-493.64	-0.972613	0.972613	3	20	-17	-0.85	0.85
Wrist	Karas (2019)	default	CHF	4029	One cane/crutch	0	0.999357	0.963418	0	0.964015	0	7.6	455.47	-447.87	-0.983314	0.983314	2	17	-15	-0.882353	0.882353
Wrist	Karas (2019)	default	CHF	5003	None	0.228036	0.9969	0.902101	0.911871	0.90179	0.364836	326.66	1317.77	-991.11	-0.752112	0.752112	59	115	-56	-0.486957	0.486957
Wrist	Karas (2019)	default	CHF	5008	None	0.356503	0.998872	0.846882	0.989896	0.833561	0.524215	760.57	2134.88	-1374.31	-0.643741	0.643741	87	71	16	0.225352	0.225352
Wrist	Karas (2019)	default	CHF	5012	None	0.546222	0.999574	0.712101	0.99955	0.559677	0.706412	3083.77	5686.85	-2603.08	-0.457737	0.457737	230	76	154	2.02632	2.02632
Wrist	Karas (2019)	default	CHF	5015	None	0.484351	0.997496	0.876707	0.983485	0.862706	0.649053	949.53	1935.41	-985.88	-0.509391	0.509391	50	53	-3	-0.0566038	0.0566038
Wrist	Karas (2019)	default	CHF	5019	None	0.161797	0.998522	0.902988	0.933817	0.902366	0.275807	215.7	1262.98	-1047.28	-0.829213	0.829213	36	72	-36	-0.5	0.5
Wrist	Karas (2019)	default	COPD	1006	None	0.120666	0.999984	0.904763	0.998879	0.903516	0.215321	175.71	1467.17	-1291.46	-0.880239	0.880239	21	77	-56	-0.727273	0.727273
Wrist	Karas (2019)	default	COPD	1007	None	0.0405002	0.998516	0.891784	0.773897	0.892475	0.0769723	53.19	1029.92	-976.73	-0.948355	0.948355	11	80	-69	-0.8625	0.8625
Wrist	Karas (2019)	default	COPD	1012	None	0.535446	0.999603	0.942259	0.994764	0.938519	0.696169	626.99	1166.42	-539.43	-0.462466	0.462466	26	35	-9	-0.257143	0.257143
Wrist	Karas (2019)	default	COPD	1019	None	0.0934375	0.998735	0.861555	0.929557	0.860503	0.169806	135.36	1356.93	-1221.57	-0.900245	0.900245	23	97	-74	-0.762887	0.762887
Wrist	Karas (2019)	default	COPD	1020	None	0.00726672	1	0.937624	1	0.937595	0.0144286	4.25	600.87	-596.62	-0.992927	0.992927	1	34	-33	-0.970588	0.970588
Wrist	Karas (2019)	default	COPD	1021	None	0.155448	0.997658	0.899633	0.897361	0.89968	0.264992	200.35	1169.15	-968.8	-0.828636	0.828636	27	86	-59	-0.686047	0.686047
Wrist	Karas (2019)	default	COPD	1022	None	0.0552795	0.999337	0.915819	0.89	0.915961	0.104094	49.11	799.83	-750.72	-0.938599	0.938599	8	37	-29	-0.783784	0.783784
Wrist	Karas (2019)	default	COPD	1023	None	0.0647612	0.998695	0.872802	0.885439	0.872676	0.120695	91.36	1266.47	-1175.11	-0.927862	0.927862	13	81	-68	-0.839506	0.839506
Wrist	Karas (2019)	default	COPD	1024	None	0.0158252	0.997651	0.86654	0.509434	0.868027	0.0306968	35.8	1184.11	-1148.31	-0.969766	0.969766	8	74	-66	-0.891892	0.891892
Wrist	Karas (2019)	default	COPD	1025	None	0.0251572	1	0.915225	1	0.915039	0.0490798	20.31	820.51	-800.2	-0.975247	0.975247	4	47	-43	-0.914894	0.914894
Wrist	Karas (2019)	default	COPD	1026	None	0.0531298	0.999467	0.948987	0.848765	0.949323	0.1	31.68	513.7	-482.02	-0.93833	0.93833	6	31	-25	-0.806452	0.806452
Wrist	Karas (2019)	default	COPD	1027	None	0.0238602	0.996408	0.830099	0.578125	0.83189	0.0458289	62.57	1537.22	-1474.65	-0.959297	0.959297	13	103	-90	-0.873786	0.873786
Wrist	Karas (2019)	default	COPD	1028	None	0.0466208	0.999518	0.938456	0.86875	0.938696	0.0884928	31.24	591.46	-560.22	-0.947182	0.947182	7	38	-31	-0.815789	0.815789
Wrist	Karas (2019)	default	COPD	1029	None	0.0150426	0.999602	0.935169	0.725806	0.935454	0.0294744	12.06	594.8	-582.74	-0.979724	0.979724	3	27	-24	-0.888889	0.888889
Wrist	Karas (2019)	default	COPD	2010	None	0.194063	0.998392	0.882879	0.952905	0.880769	0.322457	284.96	1418.85	-1133.89	-0.799161	0.799161	41	77	-36	-0.467532	0.467532
Wrist	Karas (2019)	default	COPD	2012	None	0.0155838	1	0.915191	1	0.915077	0.0306893	12.17	790.85	-778.68	-0.984611	0.984611	2	40	-38	-0.95	0.95
Wrist	Karas (2019)	default	COPD	2013	None	0.0145743	0.999109	0.924535	0.572864	0.925214	0.0284254	19.27	773.36	-754.09	-0.975083	0.975083	4	71	-67	-0.943662	0.943662
Wrist	Karas (2019)	default	HA	1001	None	0.0551449	0.999522	0.904885	0.927731	0.904748	0.104102	58.76	993.81	-935.05	-0.940874	0.940874	7	56	-49	-0.875	0.875
Wrist	Karas (2019)	default	HA	1002	None	0.0933359	0.998378	0.819883	0.933944	0.81759	0.169711	203.17	2067.55	-1864.38	-0.901734	0.901734	31	58	-27	-0.465517	0.465517
Wrist	Karas (2019)	default	HA	1008	None	0.566691	0.996994	0.841141	0.990746	0.802049	0.720988	1890.65	3337.94	-1447.29	-0.433588	0.433588	171	46	125	2.71739	2.71739
Wrist	Karas (2019)	default	HA	1010	None	0.181698	1	0.852107	1	0.847086	0.30752	312.67	1727.06	-1414.39	-0.818958	0.818958	25	82	-57	-0.695122	0.695122
Wrist	Karas (2019)	default	HA	1011	None	0.168042	0.999952	0.919255	0.997353	0.917957	0.287623	148.26	889.07	-740.81	-0.833241	0.833241	20	62	-42	-0.677419	0.677419
Wrist	Karas (2019)	default	HA	1014	None	0.113002	0.99786	0.784254	0.943824	0.779505	0.201838	262.18	2235.37	-1973.19	-0.882713	0.882713	50	80	-30	-0.375	0.375
Wrist	Karas (2019)	default	HA	1016	None	0.283256	0.99879	0.910939	0.970387	0.90873	0.438511	360.59	1241.38	-880.79	-0.709525	0.709525	28	63	-35	-0.555556	0.555556
Wrist	Karas (2019)	default	HA	1017	None	0.280319	0.999975	0.87169	0.999584	0.86496	0.43785	475.08	1708.05	-1232.97	-0.721858	0.721858	42	66	-24	-0.363636	0.363636
Wrist	Karas (2019)	default	HA	1018	None	0.140364	0.997456	0.847201	0.921423	0.845165	0.243618	252.43	1662.93	-1410.5	-0.848202	0.848202	30	120	-90	-0.75	0.75
Wrist	Karas (2019)	default	HA	3002	None	0.331585	0.999155	0.887014	0.987542	0.881005	0.496471	533.75	1589.03	-1055.28	-0.664103	0.664103	30	100	-70	-0.7	0.7
Wrist	Karas (2019)	default	HA	3003	None	0.0277575	0.997883	0.83905	0.719685	0.839808	0.0534534	61.96	1632.85	-1570.89	-0.962054	0.962054	14	107	-93	-0.869159	0.869159
Wrist	Karas (2019)	default	HA	3006	None	0.129309	0.998828	0.838959	0.961323	0.835856	0.227956	210.3	1586.49	-1376.19	-0.867443	0.867443	33	72	-39	-0.541667	0.541667
Wrist	Karas (2019)	default	HA	3007	None	0.0105038	0.998319	0.832993	0.556701	0.833869	0.0206186	28.46	1530.16	-1501.7	-0.981401	0.981401	7	94	-87	-0.925532	0.925532
Wrist	Karas (2019)	default	HA	3008	None	0.234195	0.998102	0.859658	0.964674	0.854825	0.376891	435.04	1806.93	-1371.89	-0.759238	0.759238	51	88	-37	-0.420455	0.420455
Wrist	Karas (2019)	default	HA	3009	None	0.329689	0.99887	0.926101	0.972682	0.924318	0.492459	337.91	1010.94	-673.03	-0.665747	0.665747	44	33	11	0.333333	0.333333
Wrist	Karas (2019)	default	HA	4009	None	0.733211	0.999373	0.901389	0.998535	0.8654	0.845547	1151.67	1577.94	-426.27	-0.270143	0.270143	60	14	46	3.28571	3.28571
Wrist	Karas (2019)	default	HA	5000	None	0.244563	0.999149	0.712508	0.994352	0.683462	0.392572	904.47	3736.56	-2832.09	-0.75794	0.75794	127	56	71	1.26786	1.26786
Wrist	Karas (2019)	default	MS	2001	None	0.214641	0.999435	0.938994	0.969432	0.938466	0.351464	158.45	718.29	-559.84	-0.779407	0.779407	13	45	-32	-0.711111	0.711111
Wrist	Karas (2019)	default	MS	2003	None	0.27852	0.997801	0.892211	0.956133	0.889355	0.43138	495.63	1722.27	-1226.64	-0.712223	0.712223	67	63	4	0.0634921	0.0634921
Wrist	Karas (2019)	default	MS	2005	One cane/crutch	0.026738	0.999322	0.90244	0.813559	0.902732	0.0517744	28.81	892.01	-863.2	-0.967702	0.967702	6	42	-36	-0.857143	0.857143
Wrist	Karas (2019)	default	MS	2007	Walker	0	1	0.981127		0.981127	0	0	185.96	-185.96	-1	1	0	14	-14	-1	1
Wrist	Karas (2019)	default	MS	2008	None	0.350541	1	0.953545	1	0.95235	0.519112	239.65	689.69	-450.04	-0.652525	0.652525	23	31	-8	-0.258065	0.258065
Wrist	Karas (2019)	default	MS	2011	Two crutches	0	0.997848	0.878458	0	0.880126	0	16.71	1094.31	-1077.6	-0.98473	0.98473	4	37	-33	-0.891892	0.891892
Wrist	Karas (2019)	default	MS	3004	None	0.0447557	0.99964	0.868331	0.952035	0.867786	0.0854924	67.43	1454.02	-1386.59	-0.953625	0.953625	9	69	-60	-0.869565	0.869565
Wrist	Karas (2019)	default	MS	3012	None	0.146658	0.999166	0.910109	0.953503	0.9094	0.254215	158.18	1044.48	-886.3	-0.848556	0.848556	24	37	-13	-0.351351	0.351351
Wrist	Karas (2019)	default	MS	3014	None	0.0189289	0.99943	0.781695	0.904545	0.781121	0.0370819	43.2	2093.68	-2050.48	-0.979366	0.979366	8	64	-56	-0.875	0.875
Wrist	Karas (2019)	default	MS	4005	None	0.269272	1	0.858854	1	0.851109	0.424294	196.07	740.13	-544.06	-0.735087	0.735087	26	13	13	1	1
Wrist	Karas (2019)	default	MS	4006	None	0.0900209	1	0.951963	1	0.951734	0.165173	25.59	284.98	-259.39	-0.910204	0.910204	3	13	-10	-0.769231	0.769231
Wrist	Karas (2019)	default	MS	4008	None	0.207474	1	0.903295	1	0.900783	0.34365	115.49	564.14	-448.65	-0.795281	0.795281	16	24	-8	-0.333333	0.333333
Wrist	Karas (2019)	default	MS	4019	None	0.261264	0.999913	0.97749	0.989418	0.977394	0.413374	74.7	283.99	-209.29	-0.736963	0.736963	4	18	-14	-0.777778	0.777778
Wrist	Karas (2019)	default	PD	1003	None	0.6954	0.999673	0.872962	0.999342	0.821397	0.820116	3025.99	4356.86	-1330.87	-0.305465	0.305465	89	65	24	0.369231	0.369231
Wrist	Karas (2019)	default	PD	1004	None	0.238941	1	0.876675	1	0.871708	0.385719	366.79	1556.72	-1189.93	-0.764383	0.764383	49	56	-7	-0.125	0.125
Wrist	Karas (2019)	default	PD	1005	None	0.116857	1	0.929595	1	0.928933	0.20926	85.02	739.98	-654.96	-0.885105	0.885105	15	33	-18	-0.545455	0.545455
Wrist	Karas (2019)	default	PD	1009	None	0.255019	1	0.935306	1	0.933841	0.406399	202.93	795.82	-592.89	-0.745005	0.745005	14	44	-30	-0.681818	0.681818
Wrist	Karas (2019)	default	PD	1013	None	0.201652	0.999407	0.902651	0.979124	0.900692	0.334429	241.11	1173.83	-932.72	-0.794595	0.794595	23	86	-63	-0.732558	0.732558
Wrist	Karas (2019)	default	PD	1015	None	0.0617569	0.999956	0.969689	0.979058	0.96967	0.116185	18.65	300	-281.35	-0.937833	0.937833	3	22	-19	-0.863636	0.863636
Wrist	Karas (2019)	default	PD	3010	None	0	1	0.81199		0.81199	0	0	1402.74	-1402.74	-1	1	0	22	-22	-1	1
Wrist	Karas (2019)	default	PD	3011	None	0.0652883	1	0.847034	1	0.845382	0.122574	103.7	1618.74	-1515.04	-0.935938	0.935938	18	46	-28	-0.608696	0.608696
Wrist	Karas (2019)	default	PD	4002	None	0.248374	1	0.845039	1	0.836675	0.397916	138.53	567.12	-428.59	-0.755731	0.755731	17	15	2	0.133333	0.133333
Wrist	Karas (2019)	default	PD	4003	None	0.111351	0.999496	0.763047	0.987688	0.756095	0.200139	142.39	1293.58	-1151.19	-0.889926	0.889926	27	21	6	0.285714	0.285714
Wrist	Karas (2019)	default	PD	4012	None	0	1	0.898992		0.898992	0	0	834.27	-834.27	-1	1	0	31	-31	-1	1
Wrist	Karas (2019)	default	PD	4015	None	0.0462633	0.999239	0.887303	0.889976	0.887287	0.0879546	40.11	781.34	-741.23	-0.948665	0.948665	7	46	-39	-0.847826	0.847826
Wrist	Karas (2019)	default	PD	4016	None	0.0843738	0.999532	0.972085	0.847909	0.972457	0.153476	25.71	262.48	-236.77	-0.90205	0.90205	4	17	-13	-0.764706	0.764706
Wrist	Karas (2019)	default	PD	4017	Rollator	0	0.998396	0.973884	0	0.975411	0	15.94	256.58	-240.64	-0.937875	0.937875	4	26	-22	-0.846154	0.846154
Wrist	Karas (2019)	default	PD	4020	None	0.17023	0.998531	0.771708	0.977635	0.761398	0.289969	411.17	2410.03	-1998.86	-0.829392	0.829392	70	27	43	1.59259	1.59259
Wrist	Karas (2019)	default	PFF	5001	One cane/crutch	0	1	0.915626		0.915626	0	0	632.96	-632.96	-1	1	0	29	-29	-1	1
Wrist	Karas (2019)	default	PFF	5004	None	0.0513913	0.998815	0.824699	0.90708	0.823832	0.0972716	88.57	1589.93	-1501.36	-0.944293	0.944293	14	35	-21	-0.6	0.6
Wrist	Karas (2019)	default	PFF	5005	None	0.0070684	0.984099	0.786771	0.101124	0.796589	0.0132132	96.53	1396.79	-1300.26	-0.930892	0.930892	9	32	-23	-0.71875	0.71875
Wrist	Karas (2019)	default	PFF	5006	None	0	1	0.96388		0.96388	0	0	58.48	-58.48	-1	1	0	5	-5	-1	1
Wrist	Karas (2019)	default	PFF	5007	None	0.0811359	0.999637	0.911442	0.959596	0.911048	0.149621	77.57	929.9	-852.33	-0.916582	0.916582	15	51	-36	-0.705882	0.705882
Wrist	Karas (2019)	default	PFF	5009	None	0.0476652	0.998479	0.852299	0.850617	0.852314	0.0902719	78.88	1432.01	-1353.13	-0.944917	0.944917	14	95	-81	-0.852632	0.852632
Wrist	Karas (2019)	default	PFF	5010	None	0	1	0.859642		0.859642	0	0	1038.04	-1038.04	-1	1	0	49	-49	-1	1
Wrist	Karas (2019)	default	PFF	5014	None	0	1	0.860979		0.860979	0	0	1539.33	-1539.33	-1	1	0	51	-51	-1	1
Wrist	Karas (2019)	default	PFF	5016	None	0	0.995171	0.945501	0	0.949859	0	35.96	396.15	-360.19	-0.909226	0.909226	5	7	-2	-0.285714	0.285714
Wrist	Karas (2019)	default	PFF	5017	None	0.0147691	0.996091	0.75594	0.550413	0.757298	0.0287664	58.28	2236.67	-2178.39	-0.973943	0.973943	13	140	-127	-0.907143	0.907143
Wrist	Karas (2019)	default	PFF	5018	One cane/crutch	0	1	0.864066		0.864066	0	0	1152.74	-1152.74	-1	1	0	37	-37	-1	1
Wrist	Karas (2019)	optimized	CHF	2014	None	0.884398	0.803224	0.809224	0.26402	0.988643	0.406644	2811.27	843.92	1967.35	2.3312	2.3312	310	57	253	4.4386	4.4386
Wrist	Karas (2019)	optimized	CHF	4023	One cane/crutch	0.901623	0.946313	0.942403	0.616878	0.990131	0.732553	1272.93	878.93	394	0.448272	0.448272	110	19	91	4.78947	4.78947
Wrist	Karas (2019)	optimized	CHF	4025	Rollator	0.601063	0.901314	0.889396	0.201113	0.982034	0.301384	1275.19	429.81	845.38	1.96687	1.96687	143	24	119	4.95833	4.95833
Wrist	Karas (2019)	optimized	CHF	4028	Rollator	0.320133	0.956489	0.926213	0.268762	0.96571	0.292207	595.72	507.54	88.18	0.17374	0.17374	88	20	68	3.4	3.4
Wrist	Karas (2019)	optimized	CHF	4029	One cane/crutch	0.509273	0.934297	0.919012	0.224294	0.980783	0.311428	1020.38	455.47	564.91	1.24028	1.24028	167	17	150	8.82353	8.82353
Wrist	Karas (2019)	optimized	CHF	5003	None	0.806147	0.785352	0.787916	0.345632	0.96645	0.483826	3059.66	1317.77	1741.89	1.32185	1.32185	385	115	270	2.34783	2.34783
Wrist	Karas (2019)	optimized	CHF	5008	None	0.872784	0.804847	0.820921	0.580917	0.953298	0.69755	3188.19	2134.88	1053.31	0.493381	0.493381	255	71	184	2.59155	2.59155
Wrist	Karas (2019)	optimized	CHF	5012	None	0.962159	0.716784	0.872378	0.854811	0.916177	0.905314	6387.44	5686.85	700.59	0.123195	0.123195	199	76	123	1.61842	1.61842
Wrist	Karas (2019)	optimized	CHF	5015	None	0.901369	0.862142	0.871375	0.668091	0.965979	0.767393	2601.62	1935.41	666.21	0.344222	0.344222	150	53	97	1.83019	1.83019
Wrist	Karas (2019)	optimized	CHF	5019	None	0.783302	0.869903	0.860015	0.436952	0.968891	0.560974	2247.47	1262.98	984.49	0.779498	0.779498	273	72	201	2.79167	2.79167
Wrist	Karas (2019)	optimized	COPD	1006	None	0.778101	0.93299	0.916217	0.585081	0.971928	0.667926	1934.58	1467.17	467.41	0.318579	0.318579	223	77	146	1.8961	1.8961
Wrist	Karas (2019)	optimized	COPD	1007	None	0.810293	0.772811	0.776987	0.308999	0.970142	0.447389	2687.13	1029.92	1657.21	1.60907	1.60907	302	80	222	2.775	2.775
Wrist	Karas (2019)	optimized	COPD	1012	None	0.869747	0.943739	0.934598	0.685447	0.980917	0.766677	1473.4	1166.42	306.98	0.263181	0.263181	99	35	64	1.82857	1.82857
Wrist	Karas (2019)	optimized	COPD	1019	None	0.726987	0.697008	0.701551	0.29997	0.93462	0.4247	3279.84	1356.93	1922.91	1.4171	1.4171	313	97	216	2.2268	2.2268
Wrist	Karas (2019)	optimized	COPD	1020	None	0.833031	0.915936	0.910727	0.399177	0.987926	0.539725	1243.76	600.87	642.89	1.06993	1.06993	154	34	120	3.52941	3.52941
Wrist	Karas (2019)	optimized	COPD	1021	None	0.791466	0.824339	0.820513	0.372445	0.967753	0.506529	2472.51	1169.15	1303.36	1.11479	1.11479	272	86	186	2.16279	2.16279
Wrist	Karas (2019)	optimized	COPD	1022	None	0.711304	0.970161	0.94726	0.698208	0.97193	0.704695	806.86	799.83	7.03	0.00878937	0.00878937	92	37	55	1.48649	1.48649
Wrist	Karas (2019)	optimized	COPD	1023	None	0.805638	0.83766	0.833344	0.436043	0.965111	0.565834	2326.73	1266.47	1060.26	0.837177	0.837177	251	81	170	2.09877	2.09877
Wrist	Karas (2019)	optimized	COPD	1024	None	0.857322	0.878297	0.875496	0.520539	0.975575	0.647771	1943.01	1184.11	758.9	0.640903	0.640903	194	74	120	1.62162	1.62162
Wrist	Karas (2019)	optimized	COPD	1025	None	0.875786	0.906563	0.903886	0.471665	0.987118	0.613124	1512.9	820.51	692.39	0.843853	0.843853	164	47	117	2.48936	2.48936
Wrist	Karas (2019)	optimized	COPD	1026	None	0.882921	0.901751	0.900746	0.336153	0.992737	0.486921	1345.37	513.7	831.67	1.61898	1.61898	117	31	86	2.77419	2.77419
Wrist	Karas (2019)	optimized	COPD	1027	None	0.79951	0.803099	0.802486	0.455809	0.951025	0.580607	2682.63	1537.22	1145.41	0.745118	0.745118	295	103	192	1.86408	1.86408
Wrist	Karas (2019)	optimized	COPD	1028	None	0.671139	0.921118	0.905099	0.368102	0.976139	0.475438	1065.46	591.46	474	0.801407	0.801407	170	38	132	3.47368	3.47368
Wrist	Karas (2019)	optimized	COPD	1029	None	0.712686	0.947952	0.932555	0.489496	0.979217	0.580373	859.08	594.8	264.28	0.444317	0.444317	94	27	67	2.48148	2.48148
Wrist	Karas (2019)	optimized	COPD	2010	None	0.826379	0.836388	0.83495	0.458586	0.96636	0.589846	2539.65	1418.85	1120.8	0.789936	0.789936	267	77	190	2.46753	2.46753
Wrist	Karas (2019)	optimized	COPD	2012	None	0.817519	0.905727	0.898128	0.449799	0.98136	0.580311	1428.02	790.85	637.17	0.805677	0.805677	152	40	112	2.8	2.8
Wrist	Karas (2019)	optimized	COPD	2013	None	0.640501	0.826244	0.812174	0.232009	0.96557	0.340631	2119.76	773.36	1346.4	1.74097	1.74097	301	71	230	3.23944	3.23944
Wrist	Karas (2019)	optimized	HA	1001	None	0.65994	0.89931	0.875323	0.421947	0.959589	0.514767	1539.02	993.81	545.21	0.548606	0.548606	207	56	151	2.69643	2.69643
Wrist	Karas (2019)	optimized	HA	1002	None	0.763263	0.900157	0.873159	0.65255	0.93931	0.703578	2400.29	2067.55	332.74	0.160934	0.160934	213	58	155	2.67241	2.67241
Wrist	Karas (2019)	optimized	HA	1008	None	0.952629	0.780004	0.842528	0.7109	0.966662	0.814201	4453.45	3337.94	1115.51	0.334191	0.334191	216	46	170	3.69565	3.69565
Wrist	Karas (2019)	optimized	HA	1010	None	0.747728	0.922436	0.890861	0.680165	0.943102	0.712348	1884.52	1727.06	157.46	0.0911723	0.0911723	197	82	115	1.40244	1.40244
Wrist	Karas (2019)	optimized	HA	1011	None	0.820138	0.868021	0.863376	0.400316	0.978226	0.53802	1813.14	889.07	924.07	1.03937	1.03937	187	62	125	2.01613	2.01613
Wrist	Karas (2019)	optimized	HA	1014	None	0.873057	0.906027	0.898068	0.747246	0.957317	0.805267	2601.62	2235.37	366.25	0.163843	0.163843	165	80	85	1.0625	1.0625
Wrist	Karas (2019)	optimized	HA	1016	None	0.720666	0.86312	0.84563	0.424257	0.956667	0.534093	2091.85	1241.38	850.47	0.6851	0.6851	227	63	164	2.60317	2.60317
Wrist	Karas (2019)	optimized	HA	1017	None	0.799056	0.906258	0.887148	0.649011	0.954108	0.71626	2086.99	1708.05	378.94	0.221855	0.221855	192	66	126	1.90909	1.90909
Wrist	Karas (2019)	optimized	HA	1018	None	0.786625	0.755576	0.761019	0.406218	0.943369	0.535764	3209.84	1662.93	1546.91	0.930232	0.930232	327	120	207	1.725	1.725
Wrist	Karas (2019)	optimized	HA	3002	None	0.753824	0.907489	0.881676	0.621954	0.948074	0.681569	1913.76	1589.03	324.73	0.204357	0.204357	206	100	106	1.06	1.06
Wrist	Karas (2019)	optimized	HA	3003	None	0.801931	0.832011	0.827087	0.483095	0.955468	0.602959	2695.6	1632.85	1062.75	0.650856	0.650856	289	107	182	1.70093	1.70093
Wrist	Karas (2019)	optimized	HA	3006	None	0.750721	0.917649	0.886958	0.672525	0.942332	0.709475	1759.88	1586.49	173.39	0.109292	0.109292	162	72	90	1.25	1.25
Wrist	Karas (2019)	optimized	HA	3007	None	0.932568	0.855687	0.868554	0.565014	0.984407	0.703686	2521.11	1530.16	990.95	0.647612	0.647612	203	94	109	1.15957	1.15957
Wrist	Karas (2019)	optimized	HA	3008	None	0.819351	0.81432	0.815232	0.494115	0.953195	0.616466	2978.41	1806.93	1171.48	0.648326	0.648326	285	88	197	2.23864	2.23864
Wrist	Karas (2019)	optimized	HA	3009	None	0.871749	0.952419	0.943646	0.69092	0.983836	0.770872	1267.33	1010.94	256.39	0.253615	0.253615	107	33	74	2.24242	2.24242
Wrist	Karas (2019)	optimized	HA	4009	None	0.964365	0.887819	0.915999	0.83357	0.977149	0.89421	1817.29	1577.94	239.35	0.151685	0.151685	74	14	60	4.28571	4.28571
Wrist	Karas (2019)	optimized	HA	5000	None	0.881111	0.832321	0.850855	0.762967	0.919543	0.817794	4288.49	3736.56	551.93	0.147711	0.147711	263	56	207	3.69643	3.69643
Wrist	Karas (2019)	optimized	MS	2001	None	0.784669	0.906278	0.896912	0.411279	0.98056	0.539686	1359.09	718.29	640.8	0.892119	0.892119	171	45	126	2.8	2.8
Wrist	Karas (2019)	optimized	MS	2003	None	0.896386	0.903321	0.902303	0.614686	0.980646	0.729278	2496.8	1722.27	774.53	0.449715	0.449715	196	63	133	2.11111	2.11111
Wrist	Karas (2019)	optimized	MS	2005	One cane/crutch	0.834113	0.91684	0.9086	0.525994	0.980376	0.645153	1403.45	892.01	511.44	0.573357	0.573357	155	42	113	2.69048	2.69048
Wrist	Karas (2019)	optimized	MS	2007	Walker	0.296692	0.953481	0.941086	0.109277	0.98601	0.159724	496.78	185.96	310.82	1.67143	1.67143	92	14	78	5.57143	5.57143
Wrist	Karas (2019)	optimized	MS	2008	None	0.877433	0.959564	0.953689	0.625707	0.990256	0.730492	960.31	689.69	270.62	0.392379	0.392379	92	31	61	1.96774	1.96774
Wrist	Karas (2019)	optimized	MS	2011	Two crutches	0.407407	0.830897	0.780228	0.246667	0.911636	0.307286	1784.24	1094.31	689.93	0.63047	0.63047	238	37	201	5.43243	5.43243
Wrist	Karas (2019)	optimized	MS	3004	None	0.733721	0.883725	0.863097	0.501518	0.954161	0.595794	2110.14	1454.02	656.12	0.451246	0.451246	241	69	172	2.49275	2.49275
Wrist	Karas (2019)	optimized	MS	3012	None	0.893964	0.899011	0.898484	0.50802	0.986428	0.64787	1822.15	1044.48	777.67	0.744552	0.744552	181	37	144	3.89189	3.89189
Wrist	Karas (2019)	optimized	MS	3014	None	0.866879	0.817372	0.828366	0.575365	0.955575	0.691661	3135.61	2093.68	1041.93	0.497655	0.497655	242	64	178	2.78125	2.78125
Wrist	Karas (2019)	optimized	MS	4005	None	0.956065	0.90937	0.918389	0.716349	0.988566	0.819027	982.52	740.13	242.39	0.327497	0.327497	60	13	47	3.61538	3.61538
Wrist	Karas (2019)	optimized	MS	4006	None	0.905443	0.939603	0.937799	0.455183	0.994423	0.605813	560.78	284.98	275.8	0.967787	0.967787	64	13	51	3.92308	3.92308
Wrist	Karas (2019)	optimized	MS	4008	None	0.909043	0.900071	0.901166	0.558359	0.98615	0.691797	912.93	564.14	348.79	0.618269	0.618269	79	24	55	2.29167	2.29167
Wrist	Karas (2019)	optimized	MS	4019	None	0.846664	0.93321	0.930583	0.284107	0.994882	0.42545	839.89	283.99	555.9	1.95746	1.95746	99	18	81	4.5	4.5
Wrist	Karas (2019)	optimized	PD	1003	None	0.938837	0.778824	0.84546	0.751807	0.946932	0.834977	5415.91	4356.86	1059.05	0.243076	0.243076	273	65	208	3.2	3.2
Wrist	Karas (2019)	optimized	PD	1004	None	0.861608	0.877871	0.875236	0.577037	0.970417	0.691178	2306.72	1556.72	750	0.481782	0.481782	218	56	162	2.89286	2.89286
Wrist	Karas (2019)	optimized	PD	1005	None	0.594762	0.984117	0.953077	0.764371	0.965557	0.668983	572.61	739.98	-167.37	-0.226182	0.226182	52	33	19	0.575758	0.575758
Wrist	Karas (2019)	optimized	PD	1009	None	0.814191	0.886746	0.880446	0.406058	0.980463	0.541871	1589.74	795.82	793.92	0.997613	0.997613	142	44	98	2.22727	2.22727
Wrist	Karas (2019)	optimized	PD	1013	None	0.756871	0.846395	0.835537	0.404797	0.961864	0.527482	2185.93	1173.83	1012.1	0.86222	0.86222	247	86	161	1.87209	1.87209
Wrist	Karas (2019)	optimized	PD	1015	None	0.805482	0.982077	0.97638	0.599705	0.99344	0.687526	399.63	300	99.63	0.3321	0.3321	56	22	34	1.54545	1.54545
Wrist	Karas (2019)	optimized	PD	3010	None	0	1	0.81199		0.81199	0	0	1402.74	-1402.74	-1	1	0	22	-22	-1	1
Wrist	Karas (2019)	optimized	PD	3011	None	0.781737	0.83125	0.823147	0.475467	0.951132	0.591296	2647.51	1618.74	1028.77	0.635538	0.635538	205	46	159	3.45652	3.45652
Wrist	Karas (2019)	optimized	PD	4002	None	0.82598	0.87989	0.868776	0.641064	0.951145	0.721868	724.35	567.12	157.23	0.277243	0.277243	68	15	53	3.53333	3.53333
Wrist	Karas (2019)	optimized	PD	4003	None	0.918877	0.953052	0.943954	0.876563	0.970042	0.897222	1350.53	1293.58	56.95	0.0440251	0.0440251	69	21	48	2.28571	2.28571
Wrist	Karas (2019)	optimized	PD	4012	None	0.707692	0.96496	0.938973	0.694116	0.967085	0.700839	845.73	834.27	11.46	0.0137366	0.0137366	74	31	43	1.3871	1.3871
Wrist	Karas (2019)	optimized	PD	4015	None	0.517158	0.925537	0.87757	0.480345	0.935075	0.498072	833.68	781.34	52.34	0.0669875	0.0669875	104	46	58	1.26087	1.26087
Wrist	Karas (2019)	optimized	PD	4016	None	0.633371	0.979306	0.96893	0.486204	0.988557	0.550115	338.61	262.48	76.13	0.290041	0.290041	43	17	26	1.52941	1.52941
Wrist	Karas (2019)	optimized	PD	4017	Rollator	0.325653	0.876399	0.862878	0.0621883	0.981002	0.104433	1336.53	256.58	1079.95	4.20902	4.20902	201	26	175	6.73077	6.73077
Wrist	Karas (2019)	optimized	PD	4020	None	0.913373	0.858627	0.873619	0.708998	0.963348	0.798313	3089.82	2410.03	679.79	0.282067	0.282067	154	27	127	4.7037	4.7037
Wrist	Karas (2019)	optimized	PFF	5001	One cane/crutch	0.751452	0.979151	0.959939	0.768588	0.977143	0.759924	612.78	632.96	-20.18	-0.031882	0.031882	67	29	38	1.31034	1.31034
Wrist	Karas (2019)	optimized	PFF	5004	None	0.900852	0.901335	0.901246	0.672751	0.975831	0.77027	2120.84	1589.93	530.91	0.33392	0.33392	116	35	81	2.31429	2.31429
Wrist	Karas (2019)	optimized	PFF	5005	None	0.7656	0.942503	0.906775	0.771161	0.940786	0.768371	1376.05	1396.79	-20.74	-0.0148483	0.0148483	107	32	75	2.34375	2.34375
Wrist	Karas (2019)	optimized	PFF	5006	None	0.653716	0.947778	0.937157	0.319307	0.986494	0.429047	118.61	58.48	60.13	1.02821	1.02821	19	5	14	2.8	2.8
Wrist	Karas (2019)	optimized	PFF	5007	None	0.655066	0.951795	0.923302	0.590738	0.962932	0.621241	1024.02	929.9	94.12	0.101215	0.101215	115	51	64	1.2549	1.2549
Wrist	Karas (2019)	optimized	PFF	5009	None	0.753995	0.760086	0.75915	0.363445	0.944466	0.490471	2953.05	1432.01	1521.04	1.06217	1.06217	352	95	257	2.70526	2.70526
Wrist	Karas (2019)	optimized	PFF	5010	None	0	1	0.859642		0.859642	0	0	1038.04	-1038.04	-1	1	0	49	-49	-1	1
Wrist	Karas (2019)	optimized	PFF	5014	None	0	1	0.860979		0.860979	0	0	1539.33	-1539.33	-1	1	0	51	-51	-1	1
Wrist	Karas (2019)	optimized	PFF	5016	None	0.118106	0.933682	0.892975	0.0855527	0.952726	0.0992278	536.92	396.15	140.77	0.355345	0.355345	87	7	80	11.4286	11.4286
Wrist	Karas (2019)	optimized	PFF	5017	None	0.693973	0.59512	0.619311	0.357066	0.857178	0.471522	4326.52	2236.67	2089.85	0.934358	0.934358	419	140	279	1.99286	1.99286
Wrist	Karas (2019)	optimized	PFF	5018	One cane/crutch	0	1	0.864066		0.864066	0	0	1152.74	-1152.74	-1	1	0	37	-37	-1	1
Wrist	Kheirkhahan (2017)	default	CHF	2014	None	0.926574	0.787986	0.79823	0.258616	0.992617	0.404368	3036.66	843.92	2192.74	2.59828	2.59828	94	57	37	0.649123	0.649123
Wrist	Kheirkhahan (2017)	default	CHF	4023	One cane/crutch	0.987632	0.931028	0.93598	0.57857	0.998728	0.729681	1500.05	878.93	621.12	0.706677	0.706677	31	19	12	0.631579	0.631579
Wrist	Kheirkhahan (2017)	default	CHF	4025	Rollator	0.166551	0.960711	0.929189	0.14909	0.965384	0.157338	481.03	429.81	51.22	0.119169	0.119169	23	24	-1	-0.0416667	0.0416667
Wrist	Kheirkhahan (2017)	default	CHF	4028	Rollator	0	0.994673	0.947348	0	0.95218	0	54	507.54	-453.54	-0.893604	0.893604	3	20	-17	-0.85	0.85
Wrist	Kheirkhahan (2017)	default	CHF	4029	One cane/crutch	0.894392	0.969615	0.966909	0.523366	0.995953	0.66033	780.05	455.47	324.58	0.712627	0.712627	18	17	1	0.0588235	0.0588235
Wrist	Kheirkhahan (2017)	default	CHF	5003	None	0.933283	0.642341	0.678214	0.268464	0.985603	0.416981	4623.08	1317.77	3305.31	2.50826	2.50826	124	115	9	0.0782609	0.0782609
Wrist	Kheirkhahan (2017)	default	CHF	5008	None	0.951204	0.703547	0.762144	0.498618	0.978955	0.65427	4076.32	2134.88	1941.44	0.909391	0.909391	87	71	16	0.225352	0.225352
Wrist	Kheirkhahan (2017)	default	CHF	5012	None	0.997034	0.472807	0.805222	0.76622	0.989245	0.86652	7403	5686.85	1716.15	0.301775	0.301775	65	76	-11	-0.144737	0.144737
Wrist	Kheirkhahan (2017)	default	CHF	5015	None	0.821682	0.831112	0.828892	0.599647	0.938041	0.693322	2656.21	1935.41	720.8	0.372428	0.372428	43	53	-10	-0.188679	0.188679
Wrist	Kheirkhahan (2017)	default	CHF	5019	None	0	1	0.885824		0.885824	0	0	1262.98	-1262.98	-1	1	0	72	-72	-1	1
Wrist	Kheirkhahan (2017)	default	COPD	1006	None	0.861119	0.908402	0.903282	0.533073	0.981772	0.658502	2377.1	1467.17	909.93	0.620194	0.620194	69	77	-8	-0.103896	0.103896
Wrist	Kheirkhahan (2017)	default	COPD	1007	None	0.896873	0.771038	0.785057	0.329365	0.983507	0.481796	2819.14	1029.92	1789.22	1.73724	1.73724	83	80	3	0.0375	0.0375
Wrist	Kheirkhahan (2017)	default	COPD	1012	None	0	1	0.876456		0.876456	0	0	1166.42	-1166.42	-1	1	0	35	-35	-1	1
Wrist	Kheirkhahan (2017)	default	COPD	1019	None	0.7867	0.770406	0.772875	0.379632	0.952883	0.51213	2828.09	1356.93	1471.16	1.08418	1.08418	87	97	-10	-0.103093	0.103093
Wrist	Kheirkhahan (2017)	default	COPD	1020	None	0	1	0.937167		0.937167	0	0	600.87	-600.87	-1	1	0	34	-34	-1	1
Wrist	Kheirkhahan (2017)	default	COPD	1021	None	0.958344	0.789778	0.809397	0.375186	0.9931	0.539257	3004.17	1169.15	1835.02	1.56953	1.56953	79	86	-7	-0.0813953	0.0813953
Wrist	Kheirkhahan (2017)	default	COPD	1022	None	0.723602	0.974079	0.95192	0.730408	0.973199	0.726989	795.02	799.83	-4.81	-0.00601378	0.00601378	20	37	-17	-0.459459	0.459459
Wrist	Kheirkhahan (2017)	default	COPD	1023	None	0.890916	0.810722	0.821532	0.423078	0.979467	0.573712	2679.07	1266.47	1412.6	1.11538	1.11538	75	81	-6	-0.0740741	0.0740741
Wrist	Kheirkhahan (2017)	default	COPD	1024	None	0	1	0.866462		0.866462	0	0	1184.11	-1184.11	-1	1	0	74	-74	-1	1
Wrist	Kheirkhahan (2017)	default	COPD	1025	None	0.934083	0.898487	0.901583	0.46707	0.993061	0.622747	1648.11	820.51	827.6	1.00864	1.00864	40	47	-7	-0.148936	0.148936
Wrist	Kheirkhahan (2017)	default	COPD	1026	None	0	1	0.946658		0.946658	0	0	513.7	-513.7	-1	1	0	31	-31	-1	1
Wrist	Kheirkhahan (2017)	default	COPD	1027	None	0	1	0.828996		0.828996	0	0	1537.22	-1537.22	-1	1	0	103	-103	-1	1
Wrist	Kheirkhahan (2017)	default	COPD	1028	None	0.757337	0.942773	0.93089	0.475368	0.982682	0.584104	945.02	591.46	353.56	0.597775	0.597775	41	38	3	0.0789474	0.0789474
Wrist	Kheirkhahan (2017)	default	COPD	1029	None	0.818319	0.949883	0.941273	0.53345	0.986783	0.645868	914.01	594.8	319.21	0.536668	0.536668	30	27	3	0.111111	0.111111
Wrist	Kheirkhahan (2017)	default	COPD	2010	None	0.992719	0.736443	0.773248	0.387125	0.998345	0.557029	3657	1418.85	2238.15	1.57744	1.57744	65	77	-12	-0.155844	0.155844
Wrist	Kheirkhahan (2017)	default	COPD	2012	None	0.907503	0.889081	0.890668	0.435446	0.990287	0.588509	1650	790.85	859.15	1.08636	1.08636	53	40	13	0.325	0.325
Wrist	Kheirkhahan (2017)	default	COPD	2013	None	0	1	0.924254		0.924254	0	0	773.36	-773.36	-1	1	0	71	-71	-1	1
Wrist	Kheirkhahan (2017)	default	HA	1001	None	0	1	0.89979		0.89979	0	0	993.81	-993.81	-1	1	0	56	-56	-1	1
Wrist	Kheirkhahan (2017)	default	HA	1002	None	0	1	0.802777		0.802777	0	0	2067.55	-2067.55	-1	1	0	58	-58	-1	1
Wrist	Kheirkhahan (2017)	default	HA	1008	None	0.969466	0.751813	0.830645	0.689269	0.977456	0.805702	4693	3337.94	1355.06	0.405957	0.405957	58	46	12	0.26087	0.26087
Wrist	Kheirkhahan (2017)	default	HA	1010	None	0	1	0.819269		0.819269	0	0	1727.06	-1727.06	-1	1	0	82	-82	-1	1
Wrist	Kheirkhahan (2017)	default	HA	1011	None	0	1	0.902997		0.902997	0	0	889.07	-889.07	-1	1	0	62	-62	-1	1
Wrist	Kheirkhahan (2017)	default	HA	1014	None	0.668701	0.938315	0.87323	0.775265	0.898992	0.718051	1931.05	2235.37	-304.32	-0.136139	0.136139	51	80	-29	-0.3625	0.3625
Wrist	Kheirkhahan (2017)	default	HA	1016	None	0.834481	0.851571	0.849472	0.440362	0.973516	0.5765	2357.55	1241.38	1116.17	0.899136	0.899136	66	63	3	0.047619	0.047619
Wrist	Kheirkhahan (2017)	default	HA	1017	None	0.898945	0.850215	0.858902	0.565578	0.974864	0.694319	2718.22	1708.05	1010.17	0.591417	0.591417	60	66	-6	-0.0909091	0.0909091
Wrist	Kheirkhahan (2017)	default	HA	1018	None	0	1	0.824693		0.824693	0	0	1662.93	-1662.93	-1	1	0	120	-120	-1	1
Wrist	Kheirkhahan (2017)	default	HA	3002	None	0	1	0.832015		0.832015	0	0	1589.03	-1589.03	-1	1	0	100	-100	-1	1
Wrist	Kheirkhahan (2017)	default	HA	3003	None	0	1	0.836275		0.836275	0	0	1632.85	-1632.85	-1	1	0	107	-107	-1	1
Wrist	Kheirkhahan (2017)	default	HA	3006	None	0.717939	0.905887	0.871331	0.632154	0.934454	0.672321	1808.06	1586.49	221.57	0.139661	0.139661	38	72	-34	-0.472222	0.472222
Wrist	Kheirkhahan (2017)	default	HA	3007	None	0.843156	0.859753	0.856975	0.547191	0.964628	0.663673	2365.01	1530.16	834.85	0.545597	0.545597	74	94	-20	-0.212766	0.212766
Wrist	Kheirkhahan (2017)	default	HA	3008	None	0.832106	0.830273	0.830605	0.520424	0.957158	0.640352	2896.25	1806.93	1089.32	0.602857	0.602857	89	88	1	0.0113636	0.0113636
Wrist	Kheirkhahan (2017)	default	HA	3009	None	0.906718	0.939547	0.935977	0.646646	0.988031	0.75491	1419.09	1010.94	408.15	0.403733	0.403733	30	33	-3	-0.0909091	0.0909091
Wrist	Kheirkhahan (2017)	default	HA	4009	None	0.98867	0.846591	0.898896	0.789687	0.992263	0.878046	1975.24	1577.94	397.3	0.251784	0.251784	21	14	7	0.5	0.5
Wrist	Kheirkhahan (2017)	default	HA	5000	None	0	1	0.620135		0.620135	0	0	3736.56	-3736.56	-1	1	0	56	-56	-1	1
Wrist	Kheirkhahan (2017)	default	MS	2001	None	0	1	0.922984		0.922984	0	0	718.29	-718.29	-1	1	0	45	-45	-1	1
Wrist	Kheirkhahan (2017)	default	MS	2003	None	0.960278	0.832975	0.851663	0.49729	0.991862	0.655251	3333.06	1722.27	1610.79	0.935271	0.935271	59	63	-4	-0.0634921	0.0634921
Wrist	Kheirkhahan (2017)	default	MS	2005	One cane/crutch	0.970365	0.87958	0.888624	0.47132	0.996286	0.63447	1839.2	892.01	947.19	1.06186	1.06186	55	42	13	0.309524	0.309524
Wrist	Kheirkhahan (2017)	default	MS	2007	Walker	0	1	0.981127		0.981127	0	0	185.96	-185.96	-1	1	0	14	-14	-1	1
Wrist	Kheirkhahan (2017)	default	MS	2008	None	0	1	0.928471		0.928471	0	0	689.69	-689.69	-1	1	0	31	-31	-1	1
Wrist	Kheirkhahan (2017)	default	MS	2011	Two crutches	0.978979	0.805234	0.826022	0.40587	0.996465	0.573837	2643.14	1094.31	1548.83	1.41535	1.41535	55	37	18	0.486486	0.486486
Wrist	Kheirkhahan (2017)	default	MS	3004	None	0.8356	0.850988	0.848872	0.472035	0.970119	0.603276	2580.16	1454.02	1126.14	0.774501	0.774501	70	69	1	0.0144928	0.0144928
Wrist	Kheirkhahan (2017)	default	MS	3012	None	0.883093	0.888422	0.887865	0.480044	0.984882	0.621982	1919.14	1044.48	874.66	0.837412	0.837412	60	37	23	0.621622	0.621622
Wrist	Kheirkhahan (2017)	default	MS	3014	None	0.825312	0.818458	0.81998	0.564784	0.942573	0.670634	3062.6	2093.68	968.92	0.462783	0.462783	67	64	3	0.046875	0.046875
Wrist	Kheirkhahan (2017)	default	MS	4005	None	0.99124	0.851875	0.878794	0.615687	0.997544	0.759579	1192.12	740.13	451.99	0.61069	0.61069	17	13	4	0.307692	0.307692
Wrist	Kheirkhahan (2017)	default	MS	4006	None	0.939637	0.962276	0.961081	0.581265	0.996516	0.718229	462.02	284.98	177.04	0.621237	0.621237	12	13	-1	-0.0769231	0.0769231
Wrist	Kheirkhahan (2017)	default	MS	4008	None	0.979376	0.845636	0.861955	0.468584	0.996622	0.633885	1183.01	564.14	618.87	1.09701	1.09701	23	24	-1	-0.0416667	0.0416667
Wrist	Kheirkhahan (2017)	default	MS	4019	None	0.962976	0.946594	0.947092	0.360817	0.998777	0.524943	761.02	283.99	477.03	1.67974	1.67974	22	18	4	0.222222	0.222222
Wrist	Kheirkhahan (2017)	default	PD	1003	None	0.981445	0.564138	0.737921	0.616398	0.977067	0.757222	6938.36	4356.86	2581.5	0.592514	0.592514	81	65	16	0.246154	0.246154
Wrist	Kheirkhahan (2017)	default	PD	1004	None	0.832779	0.960197	0.93955	0.801822	0.96742	0.817007	1620.02	1556.72	63.3	0.0406624	0.0406624	31	56	-25	-0.446429	0.446429
Wrist	Kheirkhahan (2017)	default	PD	1005	None	0.528274	0.985979	0.94949	0.765473	0.960204	0.625129	512.03	739.98	-227.95	-0.308049	0.308049	11	33	-22	-0.666667	0.666667
Wrist	Kheirkhahan (2017)	default	PD	1009	None	0.835142	0.95018	0.94019	0.614516	0.983768	0.70804	1086.04	795.82	290.22	0.36468	0.36468	33	44	-11	-0.25	0.25
Wrist	Kheirkhahan (2017)	default	PD	1013	None	0.895212	0.762814	0.778872	0.342515	0.981392	0.495462	3091.12	1173.83	1917.29	1.63336	1.63336	82	86	-4	-0.0465116	0.0465116
Wrist	Kheirkhahan (2017)	default	PD	1015	None	0.959379	0.97077	0.970403	0.522482	0.998607	0.676525	553	300	253	0.843333	0.843333	19	22	-3	-0.136364	0.136364
Wrist	Kheirkhahan (2017)	default	PD	3010	None	0	1	0.81199		0.81199	0	0	1402.74	-1402.74	-1	1	0	22	-22	-1	1
Wrist	Kheirkhahan (2017)	default	PD	3011	None	0.921974	0.930887	0.929428	0.723013	0.983864	0.810461	2068.05	1618.74	449.31	0.277568	0.277568	44	46	-2	-0.0434783	0.0434783
Wrist	Kheirkhahan (2017)	default	PD	4002	None	0.989278	0.816069	0.851779	0.58279	0.996599	0.733481	963.14	567.12	396.02	0.6983	0.6983	16	15	1	0.0666667	0.0666667
Wrist	Kheirkhahan (2017)	default	PD	4003	None	0.975401	0.939959	0.949394	0.854951	0.990594	0.911213	1479.5	1293.58	185.92	0.143725	0.143725	12	21	-9	-0.428571	0.428571
Wrist	Kheirkhahan (2017)	default	PD	4012	None	0.345975	0.982272	0.918001	0.68679	0.930396	0.460148	420	834.27	-414.27	-0.496566	0.496566	16	31	-15	-0.483871	0.483871
Wrist	Kheirkhahan (2017)	default	PD	4015	None	0.351169	0.977282	0.90374	0.672918	0.918812	0.4615	409.04	781.34	-372.3	-0.476489	0.476489	11	46	-35	-0.76087	0.76087
Wrist	Kheirkhahan (2017)	default	PD	4016	None	0.438138	0.989202	0.972675	0.556463	0.982741	0.490262	207.01	262.48	-55.47	-0.21133	0.21133	10	17	-7	-0.411765	0.411765
Wrist	Kheirkhahan (2017)	default	PD	4017	Rollator	0	1	0.975449		0.975449	0	0	256.58	-256.58	-1	1	0	26	-26	-1	1
Wrist	Kheirkhahan (2017)	default	PD	4020	None	0.920002	0.949913	0.941722	0.873844	0.969219	0.896329	2539.16	2410.03	129.13	0.0535802	0.0535802	19	27	-8	-0.296296	0.296296
Wrist	Kheirkhahan (2017)	default	PFF	5001	One cane/crutch	0.878631	0.971497	0.963662	0.739625	0.988619	0.803158	753.03	632.96	120.07	0.189696	0.189696	20	29	-9	-0.310345	0.310345
Wrist	Kheirkhahan (2017)	default	PFF	5004	None	0	1	0.816222		0.816222	0	0	1589.93	-1589.93	-1	1	0	35	-35	-1	1
Wrist	Kheirkhahan (2017)	default	PFF	5005	None	0.864201	0.931499	0.917907	0.761497	0.964417	0.809605	1584.16	1396.79	187.37	0.134143	0.134143	33	32	1	0.03125	0.03125
Wrist	Kheirkhahan (2017)	default	PFF	5006	None	0.836149	0.921572	0.918487	0.285467	0.993382	0.425623	172.1	58.48	113.62	1.94289	1.94289	7	5	2	0.4	0.4
Wrist	Kheirkhahan (2017)	default	PFF	5007	None	0.602861	0.9493	0.916035	0.558114	0.957454	0.579625	1008.03	929.9	78.13	0.0840198	0.0840198	28	51	-23	-0.45098	0.45098
Wrist	Kheirkhahan (2017)	default	PFF	5009	None	0	1	0.846258		0.846258	0	0	1432.01	-1432.01	-1	1	0	95	-95	-1	1
Wrist	Kheirkhahan (2017)	default	PFF	5010	None	0.821552	0.814673	0.815638	0.419885	0.965471	0.555739	2034	1038.04	995.96	0.959462	0.959462	53	49	4	0.0816327	0.0816327
Wrist	Kheirkhahan (2017)	default	PFF	5014	None	0.896817	0.922118	0.9186	0.650265	0.982253	0.753895	2125.04	1539.33	585.71	0.380497	0.380497	50	51	-1	-0.0196078	0.0196078
Wrist	Kheirkhahan (2017)	default	PFF	5016	None	0.0141022	0.918971	0.873808	0.00906002	0.946648	0.0110323	613	396.15	216.85	0.547394	0.547394	28	7	21	3	3
Wrist	Kheirkhahan (2017)	default	PFF	5017	None	0.896172	0.397206	0.519314	0.325106	0.921917	0.477125	6206.13	2236.67	3969.46	1.77472	1.77472	89	140	-51	-0.364286	0.364286
Wrist	Kheirkhahan (2017)	default	PFF	5018	One cane/crutch	0.090038	0.820572	0.721268	0.0731673	0.851458	0.0807307	1417.13	1152.74	264.39	0.229358	0.229358	48	37	11	0.297297	0.297297
Wrist	Kheirkhahan (2017)	optimized	CHF	2014	None	0.584234	0.964058	0.935982	0.564729	0.966723	0.574316	875.05	843.92	31.13	0.0368874	0.0368874	40	57	-17	-0.298246	0.298246
Wrist	Kheirkhahan (2017)	optimized	CHF	4023	One cane/crutch	0.898445	0.983801	0.976334	0.841714	0.9902	0.869155	938.02	878.93	59.09	0.0672295	0.0672295	18	19	-1	-0.0526316	0.0526316
Wrist	Kheirkhahan (2017)	optimized	CHF	4025	Rollator	0.0949411	0.998148	0.962298	0.679339	0.963876	0.166599	60.01	429.81	-369.8	-0.86038	0.86038	4	24	-20	-0.833333	0.833333
Wrist	Kheirkhahan (2017)	optimized	CHF	4028	Rollator	0	1	0.952422		0.952422	0	0	507.54	-507.54	-1	1	0	20	-20	-1	1
Wrist	Kheirkhahan (2017)	optimized	CHF	4029	One cane/crutch	0.751691	0.9923	0.983647	0.784559	0.990752	0.767774	437.02	455.47	-18.45	-0.0405076	0.0405076	11	17	-6	-0.352941	0.352941
Wrist	Kheirkhahan (2017)	optimized	CHF	5003	None	0.64033	0.910967	0.877598	0.502855	0.947394	0.563326	1691.04	1317.77	373.27	0.283259	0.283259	70	115	-45	-0.391304	0.391304
Wrist	Kheirkhahan (2017)	optimized	CHF	5008	None	0.807893	0.914938	0.88961	0.746433	0.938898	0.775948	2311.18	2134.88	176.3	0.0825808	0.0825808	57	71	-14	-0.197183	0.197183
Wrist	Kheirkhahan (2017)	optimized	CHF	5012	None	0.96595	0.821724	0.913178	0.903754	0.932999	0.933817	6082	5686.85	395.15	0.0694849	0.0694849	48	76	-28	-0.368421	0.368421
Wrist	Kheirkhahan (2017)	optimized	CHF	5015	None	0.715999	0.945421	0.891417	0.801533	0.91535	0.756356	1729.64	1935.41	-205.77	-0.106319	0.106319	38	53	-15	-0.283019	0.283019
Wrist	Kheirkhahan (2017)	optimized	CHF	5019	None	0.630616	0.977101	0.93754	0.780196	0.953537	0.697476	1023.02	1262.98	-239.96	-0.189995	0.189995	34	72	-38	-0.527778	0.527778
Wrist	Kheirkhahan (2017)	optimized	COPD	1006	None	0.589586	0.982707	0.940136	0.805458	0.951731	0.680819	1076.04	1467.17	-391.13	-0.266588	0.266588	42	77	-35	-0.454545	0.454545
Wrist	Kheirkhahan (2017)	optimized	COPD	1007	None	0.368062	0.970534	0.903413	0.610305	0.924525	0.459193	622.04	1029.92	-407.88	-0.396031	0.396031	33	80	-47	-0.5875	0.5875
Wrist	Kheirkhahan (2017)	optimized	COPD	1012	None	0.779125	0.977667	0.953138	0.83101	0.969137	0.804232	1095.09	1166.42	-71.33	-0.0611529	0.0611529	17	35	-18	-0.514286	0.514286
Wrist	Kheirkhahan (2017)	optimized	COPD	1019	None	0.427695	0.924425	0.849155	0.50266	0.900442	0.462157	1160.05	1356.93	-196.88	-0.145092	0.145092	44	97	-53	-0.546392	0.546392
Wrist	Kheirkhahan (2017)	optimized	COPD	1020	None	0.544839	0.986314	0.958575	0.727453	0.969989	0.623041	451.01	600.87	-149.86	-0.249405	0.249405	15	34	-19	-0.558824	0.558824
Wrist	Kheirkhahan (2017)	optimized	COPD	1021	None	0.516468	0.960643	0.908946	0.633503	0.937822	0.56903	956.08	1169.15	-213.07	-0.182244	0.182244	40	86	-46	-0.534884	0.534884
Wrist	Kheirkhahan (2017)	optimized	COPD	1022	None	0.550062	0.999409	0.959657	0.989055	0.958135	0.706953	447.02	799.83	-352.81	-0.441106	0.441106	7	37	-30	-0.810811	0.810811
Wrist	Kheirkhahan (2017)	optimized	COPD	1023	None	0.470556	0.95775	0.892077	0.634396	0.920703	0.540329	942.02	1266.47	-324.45	-0.256185	0.256185	41	81	-40	-0.493827	0.493827
Wrist	Kheirkhahan (2017)	optimized	COPD	1024	None	0.519802	0.969171	0.909163	0.722112	0.929056	0.604479	855.06	1184.11	-329.05	-0.277888	0.277888	34	74	-40	-0.540541	0.540541
Wrist	Kheirkhahan (2017)	optimized	COPD	1025	None	0.707426	0.971396	0.948441	0.701992	0.972113	0.704699	829.05	820.51	8.54	0.0104082	0.0104082	30	47	-17	-0.361702	0.361702
Wrist	Kheirkhahan (2017)	optimized	COPD	1026	None	0.63466	0.974548	0.956417	0.584208	0.979313	0.60839	559.03	513.7	45.33	0.0882422	0.0882422	22	31	-9	-0.290323	0.290323
Wrist	Kheirkhahan (2017)	optimized	COPD	1027	None	0.745599	0.862175	0.84224	0.527391	0.942626	0.617793	2184.06	1537.22	646.84	0.420786	0.420786	71	103	-32	-0.31068	0.31068
Wrist	Kheirkhahan (2017)	optimized	COPD	1028	None	0.238638	0.994224	0.945806	0.738837	0.950181	0.360755	191.01	591.46	-400.45	-0.677053	0.677053	12	38	-26	-0.684211	0.684211
Wrist	Kheirkhahan (2017)	optimized	COPD	1029	None	0.343975	0.991245	0.948886	0.733428	0.955708	0.468313	279	594.8	-315.8	-0.530935	0.530935	13	27	-14	-0.518519	0.518519
Wrist	Kheirkhahan (2017)	optimized	COPD	2010	None	0.82988	0.890898	0.882135	0.560552	0.968971	0.669132	2111	1418.85	692.15	0.487825	0.487825	63	77	-14	-0.181818	0.181818
Wrist	Kheirkhahan (2017)	optimized	COPD	2012	None	0.47719	0.976695	0.933662	0.658744	0.951961	0.553458	572	790.85	-218.85	-0.276728	0.276728	27	40	-13	-0.325	0.325
Wrist	Kheirkhahan (2017)	optimized	COPD	2013	None	0.378803	0.946618	0.903608	0.367709	0.948964	0.373174	800.05	773.36	26.69	0.0345117	0.0345117	39	71	-32	-0.450704	0.450704
Wrist	Kheirkhahan (2017)	optimized	HA	1001	None	0.47003	0.97322	0.922795	0.661558	0.94282	0.549585	706.06	993.81	-287.75	-0.289542	0.289542	29	56	-27	-0.482143	0.482143
Wrist	Kheirkhahan (2017)	optimized	HA	1002	None	0.750976	0.962367	0.920675	0.83058	0.940228	0.788774	1871.12	2067.55	-196.43	-0.0950062	0.0950062	43	58	-15	-0.258621	0.258621
Wrist	Kheirkhahan (2017)	optimized	HA	1008	None	0.871942	0.9275	0.907378	0.872281	0.927296	0.872112	3337	3337.94	-0.94	-0.000281611	0.000281611	32	46	-14	-0.304348	0.304348
Wrist	Kheirkhahan (2017)	optimized	HA	1010	None	0.442885	0.994087	0.894468	0.942934	0.889972	0.602693	814.07	1727.06	-912.99	-0.528638	0.528638	17	82	-65	-0.792683	0.792683
Wrist	Kheirkhahan (2017)	optimized	HA	1011	None	0.631467	0.970138	0.937286	0.694335	0.960792	0.661411	811	889.07	-78.07	-0.0878109	0.0878109	29	62	-33	-0.532258	0.532258
Wrist	Kheirkhahan (2017)	optimized	HA	1014	None	0.408445	0.989483	0.84922	0.925141	0.840163	0.566697	988.02	2235.37	-1247.35	-0.558006	0.558006	35	80	-45	-0.5625	0.5625
Wrist	Kheirkhahan (2017)	optimized	HA	1016	None	0.510085	0.974246	0.917258	0.734894	0.934246	0.602192	863.01	1241.38	-378.37	-0.304798	0.304798	27	63	-36	-0.571429	0.571429
Wrist	Kheirkhahan (2017)	optimized	HA	1017	None	0.637333	0.961454	0.903677	0.781981	0.924362	0.702286	1394.12	1708.05	-313.93	-0.183794	0.183794	34	66	-32	-0.484848	0.484848
Wrist	Kheirkhahan (2017)	optimized	HA	1018	None	0.457718	0.938628	0.854321	0.613212	0.890621	0.524176	1245.06	1662.93	-417.87	-0.251285	0.251285	55	120	-65	-0.541667	0.541667
Wrist	Kheirkhahan (2017)	optimized	HA	3002	None	0.504339	0.984521	0.903857	0.868042	0.907731	0.637997	928.06	1589.03	-660.97	-0.415958	0.415958	21	100	-79	-0.79	0.79
Wrist	Kheirkhahan (2017)	optimized	HA	3003	None	0.628827	0.9575	0.903688	0.743376	0.92946	0.68132	1386.13	1632.85	-246.72	-0.151098	0.151098	47	107	-60	-0.560748	0.560748
Wrist	Kheirkhahan (2017)	optimized	HA	3006	None	0.503385	0.98129	0.893423	0.85838	0.897658	0.634611	933.04	1586.49	-653.45	-0.411884	0.411884	26	72	-46	-0.638889	0.638889
Wrist	Kheirkhahan (2017)	optimized	HA	3007	None	0.552616	0.969255	0.899525	0.78322	0.915098	0.648014	1082.01	1530.16	-448.15	-0.292878	0.292878	41	94	-53	-0.56383	0.56383
Wrist	Kheirkhahan (2017)	optimized	HA	3008	None	0.606597	0.978449	0.911058	0.861695	0.918277	0.711986	1276.1	1806.93	-530.83	-0.293775	0.293775	32	88	-56	-0.636364	0.636364
Wrist	Kheirkhahan (2017)	optimized	HA	3009	None	0.743696	0.987945	0.961385	0.882731	0.969317	0.807271	853.05	1010.94	-157.89	-0.156181	0.156181	16	33	-17	-0.515152	0.515152
Wrist	Kheirkhahan (2017)	optimized	HA	4009	None	0.951706	0.981488	0.970524	0.967692	0.972131	0.959632	1552.2	1577.94	-25.74	-0.0163124	0.0163124	10	14	-4	-0.285714	0.285714
Wrist	Kheirkhahan (2017)	optimized	HA	5000	None	0.890035	0.924049	0.911128	0.877724	0.932057	0.883836	3789.13	3736.56	52.57	0.0140691	0.0140691	50	56	-6	-0.107143	0.107143
Wrist	Kheirkhahan (2017)	optimized	MS	2001	None	0.720994	0.95821	0.939941	0.590097	0.97628	0.649012	879.06	718.29	160.77	0.223823	0.223823	34	45	-11	-0.244444	0.244444
Wrist	Kheirkhahan (2017)	optimized	MS	2003	None	0.844579	0.947761	0.932614	0.735573	0.972559	0.786316	1980.05	1722.27	257.78	0.149675	0.149675	50	63	-13	-0.206349	0.206349
Wrist	Kheirkhahan (2017)	optimized	MS	2005	One cane/crutch	0.703209	0.981364	0.953656	0.806748	0.967625	0.751429	778.08	892.01	-113.93	-0.127723	0.127723	26	42	-16	-0.380952	0.380952
Wrist	Kheirkhahan (2017)	optimized	MS	2007	Walker	0.379402	0.983423	0.972023	0.305675	0.988007	0.338571	231.01	185.96	45.05	0.242256	0.242256	13	14	-1	-0.0714286	0.0714286
Wrist	Kheirkhahan (2017)	optimized	MS	2008	None	0.727469	0.990269	0.971471	0.852052	0.979238	0.784848	590.01	689.69	-99.68	-0.144529	0.144529	12	31	-19	-0.612903	0.612903
Wrist	Kheirkhahan (2017)	optimized	MS	2011	Two crutches	0.84257	0.933784	0.92287	0.633614	0.9776	0.723303	1455.08	1094.31	360.77	0.329678	0.329678	41	37	4	0.108108	0.108108
Wrist	Kheirkhahan (2017)	optimized	MS	3004	None	0.651725	0.97247	0.928363	0.790551	0.945984	0.714457	1201.07	1454.02	-252.95	-0.173966	0.173966	39	69	-30	-0.434783	0.434783
Wrist	Kheirkhahan (2017)	optimized	MS	3012	None	0.499571	0.983482	0.93293	0.779149	0.94397	0.608797	668.05	1044.48	-376.43	-0.360399	0.360399	28	37	-9	-0.243243	0.243243
Wrist	Kheirkhahan (2017)	optimized	MS	3014	None	0.599068	0.965543	0.884162	0.832298	0.894029	0.696681	1506.06	2093.68	-587.62	-0.280664	0.280664	46	64	-18	-0.28125	0.28125
Wrist	Kheirkhahan (2017)	optimized	MS	4005	None	0.853639	0.970607	0.948014	0.874258	0.965158	0.863825	723.06	740.13	-17.07	-0.0230635	0.0230635	11	13	-2	-0.153846	0.153846
Wrist	Kheirkhahan (2017)	optimized	MS	4006	None	0.546755	0.99438	0.970751	0.844289	0.975227	0.663702	185.02	284.98	-99.96	-0.350761	0.350761	6	13	-7	-0.538462	0.538462
Wrist	Kheirkhahan (2017)	optimized	MS	4008	None	0.855456	0.966511	0.95296	0.780225	0.979638	0.81611	620.01	564.14	55.87	0.0990357	0.0990357	15	24	-9	-0.375	0.375
Wrist	Kheirkhahan (2017)	optimized	MS	4019	None	0.586448	0.993188	0.980841	0.729366	0.987132	0.650145	229	283.99	-54.99	-0.193634	0.193634	8	18	-10	-0.555556	0.555556
Wrist	Kheirkhahan (2017)	optimized	PD	1003	None	0.891419	0.789907	0.832181	0.751729	0.910669	0.815636	5166.27	4356.86	809.41	0.185778	0.185778	67	65	2	0.0307692	0.0307692
Wrist	Kheirkhahan (2017)	optimized	PD	1004	None	0.710304	0.992633	0.946883	0.949095	0.946578	0.812518	1168.02	1556.72	-388.7	-0.249692	0.249692	18	56	-38	-0.678571	0.678571
Wrist	Kheirkhahan (2017)	optimized	PD	1005	None	0.385091	0.999581	0.950593	0.987599	0.949406	0.554117	290.02	739.98	-449.96	-0.60807	0.60807	4	33	-29	-0.878788	0.878788
Wrist	Kheirkhahan (2017)	optimized	PD	1009	None	0.55992	0.991248	0.953792	0.858837	0.95949	0.677889	521.02	795.82	-274.8	-0.345304	0.345304	16	44	-28	-0.636364	0.636364
Wrist	Kheirkhahan (2017)	optimized	PD	1013	None	0.543416	0.92802	0.881374	0.510291	0.93641	0.526333	1258.04	1173.83	84.21	0.0717395	0.0717395	51	86	-35	-0.406977	0.406977
Wrist	Kheirkhahan (2017)	optimized	PD	1015	None	0.616248	0.995354	0.983124	0.815559	0.987311	0.702032	227	300	-73	-0.243333	0.243333	14	22	-8	-0.363636	0.363636
Wrist	Kheirkhahan (2017)	optimized	PD	3010	None	0.850423	0.997561	0.969898	0.987768	0.966447	0.913965	1208.08	1402.74	-194.66	-0.138771	0.138771	14	22	-8	-0.363636	0.363636
Wrist	Kheirkhahan (2017)	optimized	PD	3011	None	0.795459	0.987153	0.955782	0.923753	0.961036	0.854819	1396.05	1618.74	-222.69	-0.13757	0.13757	35	46	-11	-0.23913	0.23913
Wrist	Kheirkhahan (2017)	optimized	PD	4002	None	0.826332	0.93869	0.915525	0.777796	0.954153	0.80133	603.09	567.12	35.97	0.0634257	0.0634257	12	15	-3	-0.2	0.2
Wrist	Kheirkhahan (2017)	optimized	PD	4003	None	0.945173	0.972218	0.965017	0.925057	0.979949	0.935006	1325	1293.58	31.42	0.0242892	0.0242892	14	21	-7	-0.333333	0.333333
Wrist	Kheirkhahan (2017)	optimized	PD	4012	None	0.170423	0.99807	0.914471	0.908455	0.914587	0.287005	156	834.27	-678.27	-0.81301	0.81301	8	31	-23	-0.741935	0.741935
Wrist	Kheirkhahan (2017)	optimized	PD	4015	None	0.283299	0.995788	0.9121	0.899516	0.912583	0.430891	247.03	781.34	-534.31	-0.683838	0.683838	8	46	-38	-0.826087	0.826087
Wrist	Kheirkhahan (2017)	optimized	PD	4016	None	0.272418	0.997274	0.975535	0.755509	0.97794	0.400445	95	262.48	-167.48	-0.638068	0.638068	4	17	-13	-0.764706	0.764706
Wrist	Kheirkhahan (2017)	optimized	PD	4017	Rollator	0.0410906	0.988943	0.965672	0.0855316	0.976177	0.0555123	124.01	256.58	-132.57	-0.516681	0.516681	8	26	-18	-0.692308	0.692308
Wrist	Kheirkhahan (2017)	optimized	PD	4020	None	0.844892	0.992735	0.95225	0.977707	0.944358	0.90646	2081.12	2410.03	-328.91	-0.136475	0.136475	30	27	3	0.111111	0.111111
Wrist	Kheirkhahan (2017)	optimized	PFF	5001	One cane/crutch	0.651123	0.994777	0.965781	0.91992	0.968694	0.762526	449.02	632.96	-183.94	-0.290603	0.290603	11	29	-18	-0.62069	0.62069
Wrist	Kheirkhahan (2017)	optimized	PFF	5004	None	0.354663	0.993551	0.876137	0.925278	0.872413	0.512776	606.01	1589.93	-983.92	-0.618845	0.618845	28	35	-7	-0.2	0.2
Wrist	Kheirkhahan (2017)	optimized	PFF	5005	None	0.507782	0.973872	0.879737	0.831035	0.886593	0.630385	850.07	1396.79	-546.72	-0.391412	0.391412	33	32	1	0.03125	0.03125
Wrist	Kheirkhahan (2017)	optimized	PFF	5006	None	0.329392	0.996329	0.972239	0.770751	0.975398	0.461538	25.01	58.48	-33.47	-0.572332	0.572332	2	5	-3	-0.6	0.6
Wrist	Kheirkhahan (2017)	optimized	PFF	5007	None	0.341838	0.990747	0.928438	0.796914	0.934088	0.478446	400	929.9	-529.9	-0.569846	0.569846	12	51	-39	-0.764706	0.764706
Wrist	Kheirkhahan (2017)	optimized	PFF	5009	None	0.527361	0.913946	0.854511	0.526814	0.914118	0.527087	1437	1432.01	4.99	0.00348461	0.00348461	62	95	-33	-0.347368	0.347368
Wrist	Kheirkhahan (2017)	optimized	PFF	5010	None	0	1	0.859642		0.859642	0	0	1038.04	-1038.04	-1	1	0	49	-49	-1	1
Wrist	Kheirkhahan (2017)	optimized	PFF	5014	None	0	1	0.860979		0.860979	0	0	1539.33	-1539.33	-1	1	0	51	-51	-1	1
Wrist	Kheirkhahan (2017)	optimized	PFF	5016	None	0	0.975076	0.926409	0	0.948878	0	187	396.15	-209.15	-0.527957	0.527957	7	7	0	0	0
Wrist	Kheirkhahan (2017)	optimized	PFF	5017	None	0.501441	0.727158	0.67192	0.373234	0.818227	0.427941	3017.06	2236.67	780.39	0.348907	0.348907	112	140	-28	-0.2	0.2
Wrist	Kheirkhahan (2017)	optimized	PFF	5018	One cane/crutch	0	1	0.864066		0.864066	0	0	1152.74	-1152.74	-1	1	0	37	-37	-1	1
Wrist	Paraschiv-Ionescu (2019)	default	CHF	2014	None	0.934093	0.777109	0.788713	0.250654	0.993276	0.395248	3139.65	843.92	2295.73	2.72032	2.72032	278	57	221	3.87719	3.87719
Wrist	Paraschiv-Ionescu (2019)	default	CHF	4023	One cane/crutch	0.948372	0.936369	0.937419	0.588302	0.994742	0.726151	1409.97	878.93	531.045	0.604195	0.604195	90	19	71	3.73684	3.73684
Wrist	Paraschiv-Ionescu (2019)	default	CHF	4025	Rollator	0.646108	0.934359	0.922918	0.289185	0.984586	0.399543	956.35	429.81	526.54	1.22505	1.22505	102	24	78	3.25	3.25
Wrist	Paraschiv-Ionescu (2019)	default	CHF	4028	Rollator	0.00372476	0.978514	0.932136	0.00858563	0.9516	0.00519552	216.625	507.54	-290.915	-0.573186	0.573186	36	20	16	0.8	0.8
Wrist	Paraschiv-Ionescu (2019)	default	CHF	4029	One cane/crutch	0.952433	0.948704	0.948838	0.409206	0.998133	0.572459	1055.4	455.47	599.93	1.31717	1.31717	95	17	78	4.58824	4.58824
Wrist	Paraschiv-Ionescu (2019)	default	CHF	5003	None	0.95997	0.679515	0.714094	0.296401	0.991783	0.452949	4286.43	1317.77	2968.66	2.25279	2.25279	331	115	216	1.87826	1.87826
Wrist	Paraschiv-Ionescu (2019)	default	CHF	5008	None	0.921674	0.748644	0.789585	0.531946	0.968591	0.674565	3688.25	2134.88	1553.37	0.727615	0.727615	224	71	153	2.15493	2.15493
Wrist	Paraschiv-Ionescu (2019)	default	CHF	5012	None	0.992014	0.61081	0.852534	0.815408	0.977844	0.895083	6912.23	5686.85	1225.37	0.215475	0.215475	158	76	82	1.07895	1.07895
Wrist	Paraschiv-Ionescu (2019)	default	CHF	5015	None	0.884073	0.829147	0.842076	0.614344	0.958733	0.724932	2778.07	1935.41	842.665	0.435394	0.435394	155	53	102	1.92453	1.92453
Wrist	Paraschiv-Ionescu (2019)	default	CHF	5019	None	0.918866	0.835108	0.844671	0.418016	0.987632	0.574621	2772.05	1262.98	1509.07	1.19485	1.19485	230	72	158	2.19444	2.19444
Wrist	Paraschiv-Ionescu (2019)	default	COPD	1006	None	0.883803	0.907983	0.905365	0.538404	0.984697	0.669162	2398.35	1467.17	931.18	0.634678	0.634678	221	77	144	1.87013	1.87013
Wrist	Paraschiv-Ionescu (2019)	default	COPD	1007	None	0.937855	0.756492	0.776698	0.32564	0.989805	0.483425	2965.25	1029.92	1935.33	1.87911	1.87911	252	80	172	2.15	2.15
Wrist	Paraschiv-Ionescu (2019)	default	COPD	1012	None	0.948838	0.919829	0.923413	0.625225	0.992221	0.753766	1766.33	1166.42	599.905	0.514313	0.514313	87	35	52	1.48571	1.48571
Wrist	Paraschiv-Ionescu (2019)	default	COPD	1019	None	0.828893	0.782296	0.789357	0.404755	0.962406	0.543913	2777.83	1356.93	1420.9	1.04714	1.04714	242	97	145	1.49485	1.49485
Wrist	Paraschiv-Ionescu (2019)	default	COPD	1020	None	0.858629	0.895141	0.892847	0.354421	0.989522	0.501737	1447.55	600.87	846.68	1.40909	1.40909	168	34	134	3.94118	3.94118
Wrist	Paraschiv-Ionescu (2019)	default	COPD	1021	None	0.902379	0.788406	0.801671	0.359691	0.983952	0.514357	2936.27	1169.15	1767.12	1.51146	1.51146	222	86	136	1.5814	1.5814
Wrist	Paraschiv-Ionescu (2019)	default	COPD	1022	None	0.845342	0.965591	0.954953	0.704524	0.984693	0.768536	957.65	799.83	157.82	0.197317	0.197317	69	37	32	0.864865	0.864865
Wrist	Paraschiv-Ionescu (2019)	default	COPD	1023	None	0.886766	0.81282	0.822788	0.424661	0.978757	0.574298	2640.15	1266.47	1373.68	1.08465	1.08465	228	81	147	1.81481	1.81481
Wrist	Paraschiv-Ionescu (2019)	default	COPD	1024	None	0.924056	0.874955	0.881512	0.532471	0.986799	0.675625	2053.58	1184.11	869.465	0.734277	0.734277	162	74	88	1.18919	1.18919
Wrist	Paraschiv-Ionescu (2019)	default	COPD	1025	None	0.937954	0.913717	0.915824	0.508691	0.993574	0.659635	1510.63	820.51	690.115	0.841081	0.841081	119	47	72	1.53191	1.53191
Wrist	Paraschiv-Ionescu (2019)	default	COPD	1026	None	0.944745	0.897527	0.900045	0.341886	0.996543	0.502079	1420.85	513.7	907.15	1.76591	1.76591	92	31	61	1.96774	1.96774
Wrist	Paraschiv-Ionescu (2019)	default	COPD	1027	None	0.959567	0.716129	0.757758	0.410823	0.988487	0.575328	3595.37	1537.22	2058.15	1.33888	1.33888	217	103	114	1.1068	1.1068
Wrist	Paraschiv-Ionescu (2019)	default	COPD	1028	None	0.772765	0.917811	0.908516	0.391637	0.983331	0.519826	1160.6	591.46	569.14	0.962263	0.962263	137	38	99	2.60526	2.60526
Wrist	Paraschiv-Ionescu (2019)	default	COPD	1029	None	0.915928	0.945154	0.943242	0.539052	0.99381	0.67868	1008.72	594.8	413.925	0.695906	0.695906	74	27	47	1.74074	1.74074
Wrist	Paraschiv-Ionescu (2019)	default	COPD	2010	None	0.978017	0.785858	0.813455	0.433716	0.995331	0.600938	3198.03	1418.85	1779.18	1.25396	1.25396	194	77	117	1.51948	1.51948
Wrist	Paraschiv-Ionescu (2019)	default	COPD	2012	None	0.896695	0.900182	0.899882	0.458548	0.989297	0.606795	1541.5	790.85	750.65	0.949169	0.949169	133	40	93	2.325	2.325
Wrist	Paraschiv-Ionescu (2019)	default	COPD	2013	None	0.876502	0.76492	0.773372	0.234049	0.986941	0.369446	2898.2	773.36	2124.84	2.74754	2.74754	257	71	186	2.61972	2.61972
Wrist	Paraschiv-Ionescu (2019)	default	HA	1001	None	0.814286	0.886515	0.879277	0.444172	0.977201	0.574803	1815.85	993.81	822.04	0.82716	0.82716	160	56	104	1.85714	1.85714
Wrist	Paraschiv-Ionescu (2019)	default	HA	1002	None	0.912687	0.863163	0.872931	0.621016	0.975751	0.739118	3026.63	2067.55	959.075	0.46387	0.46387	190	58	132	2.27586	2.27586
Wrist	Paraschiv-Ionescu (2019)	default	HA	1008	None	0.981727	0.74862	0.83305	0.689223	0.986329	0.809873	4743.95	3337.94	1406.01	0.421221	0.421221	163	46	117	2.54348	2.54348
Wrist	Paraschiv-Ionescu (2019)	default	HA	1010	None	0.848786	0.913122	0.901495	0.683068	0.964756	0.756963	2142.62	1727.06	415.565	0.24062	0.24062	167	82	85	1.03659	1.03659
Wrist	Paraschiv-Ionescu (2019)	default	HA	1011	None	0.926405	0.869878	0.875361	0.433363	0.990993	0.590497	1900.42	889.07	1011.35	1.13754	1.13754	148	62	86	1.3871	1.3871
Wrist	Paraschiv-Ionescu (2019)	default	HA	1014	None	0.882455	0.904354	0.899068	0.745934	0.960282	0.808472	2638	2235.37	402.63	0.180118	0.180118	146	80	66	0.825	0.825
Wrist	Paraschiv-Ionescu (2019)	default	HA	1016	None	0.865696	0.843953	0.846623	0.437081	0.978212	0.580881	2449.9	1241.38	1208.52	0.973529	0.973529	210	63	147	2.33333	2.33333
Wrist	Paraschiv-Ionescu (2019)	default	HA	1017	None	0.906113	0.866511	0.87357	0.595549	0.977036	0.718717	2590.55	1708.05	882.5	0.516671	0.516671	175	66	109	1.65152	1.65152
Wrist	Paraschiv-Ionescu (2019)	default	HA	1018	None	0.8644	0.754716	0.773944	0.428285	0.963212	0.572776	3359.23	1662.93	1696.3	1.02006	1.02006	265	120	145	1.20833	1.20833
Wrist	Paraschiv-Ionescu (2019)	default	HA	3002	None	0.868952	0.881837	0.879672	0.597544	0.97087	0.708133	2306.53	1589.03	717.495	0.45153	0.45153	189	100	89	0.89	0.89
Wrist	Paraschiv-Ionescu (2019)	default	HA	3003	None	0.948554	0.800951	0.825118	0.482662	0.987581	0.639779	3207.33	1632.85	1574.48	0.96425	0.96425	244	107	137	1.28037	1.28037
Wrist	Paraschiv-Ionescu (2019)	default	HA	3006	None	0.830513	0.912566	0.89748	0.681514	0.95984	0.748672	1928.38	1586.49	341.885	0.215498	0.215498	133	72	61	0.847222	0.847222
Wrist	Paraschiv-Ionescu (2019)	default	HA	3007	None	0.943267	0.852611	0.867784	0.562633	0.986801	0.704845	2563.45	1530.16	1033.29	0.675282	0.675282	193	94	99	1.05319	1.05319
Wrist	Paraschiv-Ionescu (2019)	default	HA	3008	None	0.8884	0.823556	0.835308	0.527071	0.970879	0.661617	3039.5	1806.93	1232.57	0.682135	0.682135	234	88	146	1.65909	1.65909
Wrist	Paraschiv-Ionescu (2019)	default	HA	3009	None	0.933905	0.936482	0.936202	0.642083	0.991462	0.760976	1466.25	1010.94	455.31	0.450383	0.450383	84	33	51	1.54545	1.54545
Wrist	Paraschiv-Ionescu (2019)	default	HA	4009	None	0.991772	0.8734	0.916977	0.820281	0.994541	0.897911	1904	1577.94	326.06	0.206637	0.206637	58	14	44	3.14286	3.14286
Wrist	Paraschiv-Ionescu (2019)	default	HA	5000	None	0.982447	0.797283	0.867621	0.748027	0.986694	0.849359	4898.27	3736.56	1161.71	0.310905	0.310905	160	56	104	1.85714	1.85714
Wrist	Paraschiv-Ionescu (2019)	default	MS	2001	None	0.964503	0.857227	0.865489	0.360487	0.996557	0.524821	1920.55	718.29	1202.26	1.67378	1.67378	145	45	100	2.22222	2.22222
Wrist	Paraschiv-Ionescu (2019)	default	MS	2003	None	0.956866	0.866372	0.879657	0.551983	0.991507	0.700102	2980.58	1722.27	1258.31	0.730608	0.730608	170	63	107	1.69841	1.69841
Wrist	Paraschiv-Ionescu (2019)	default	MS	2005	One cane/crutch	0.940285	0.87698	0.883286	0.458173	0.992523	0.616126	1824.75	892.01	932.74	1.04566	1.04566	152	42	110	2.61905	2.61905
Wrist	Paraschiv-Ionescu (2019)	default	MS	2007	Walker	0.759338	0.916088	0.913129	0.14826	0.994972	0.248082	946.425	185.96	760.465	4.0894	4.0894	112	14	98	7	7
Wrist	Paraschiv-Ionescu (2019)	default	MS	2008	None	0.949676	0.943456	0.943901	0.564063	0.995908	0.707753	1157.03	689.69	467.335	0.677602	0.677602	89	31	58	1.87097	1.87097
Wrist	Paraschiv-Ionescu (2019)	default	MS	2011	Two crutches	0.96724	0.835362	0.851141	0.443966	0.994698	0.608589	2377.02	1094.31	1282.71	1.17217	1.17217	149	37	112	3.02703	3.02703
Wrist	Paraschiv-Ionescu (2019)	default	MS	3004	None	0.894499	0.85004	0.856154	0.487452	0.980596	0.631028	2661.07	1454.02	1207.05	0.83015	0.83015	218	69	149	2.15942	2.15942
Wrist	Paraschiv-Ionescu (2019)	default	MS	3012	None	0.934967	0.881192	0.886809	0.47862	0.991465	0.633132	2031.65	1044.48	987.17	0.945131	0.945131	148	37	111	3	3
Wrist	Paraschiv-Ionescu (2019)	default	MS	3014	None	0.906449	0.828518	0.845824	0.60142	0.968775	0.723082	3147.1	2093.68	1053.42	0.503143	0.503143	197	64	133	2.07812	2.07812
Wrist	Paraschiv-Ionescu (2019)	default	MS	4005	None	0.978706	0.85152	0.876087	0.612104	0.994049	0.753163	1178.8	740.13	438.67	0.592693	0.592693	62	13	49	3.76923	3.76923
Wrist	Paraschiv-Ionescu (2019)	default	MS	4006	None	0.943475	0.932719	0.933287	0.438676	0.996634	0.598893	610.175	284.98	325.195	1.14112	1.14112	56	13	43	3.30769	3.30769
Wrist	Paraschiv-Ionescu (2019)	default	MS	4008	None	0.987661	0.859771	0.875376	0.494659	0.998009	0.659176	1125.3	564.14	561.16	0.994718	0.994718	77	24	53	2.20833	2.20833
Wrist	Paraschiv-Ionescu (2019)	default	MS	4019	None	0.981139	0.937661	0.93898	0.330082	0.999371	0.493977	843.175	283.99	559.185	1.96903	1.96903	70	18	52	2.88889	2.88889
Wrist	Paraschiv-Ionescu (2019)	default	PD	1003	None	0.971137	0.614127	0.7628	0.642343	0.967549	0.773239	6575.23	4356.86	2218.36	0.509166	0.509166	204	65	139	2.13846	2.13846
Wrist	Paraschiv-Ionescu (2019)	default	PD	1004	None	0.876438	0.949937	0.938027	0.771972	0.975464	0.820895	1762	1556.72	205.28	0.131867	0.131867	119	56	63	1.125	1.125
Wrist	Paraschiv-Ionescu (2019)	default	PD	1005	None	0.674144	0.983931	0.959235	0.784219	0.972111	0.725027	635.075	739.98	-104.905	-0.141767	0.141767	42	33	9	0.272727	0.272727
Wrist	Paraschiv-Ionescu (2019)	default	PD	1009	None	0.840504	0.953501	0.943688	0.632211	0.984342	0.721627	1057.2	795.82	261.38	0.328441	0.328441	83	44	39	0.886364	0.886364
Wrist	Paraschiv-Ionescu (2019)	default	PD	1013	None	0.914601	0.794359	0.808942	0.380373	0.985378	0.537292	2829.95	1173.83	1656.12	1.41087	1.41087	196	86	110	1.27907	1.27907
Wrist	Paraschiv-Ionescu (2019)	default	PD	1015	None	0.883752	0.977123	0.97411	0.562894	0.99605	0.687741	469.3	300	169.3	0.564333	0.564333	52	22	30	1.36364	1.36364
Wrist	Paraschiv-Ionescu (2019)	default	PD	3010	None	0.931616	0.989966	0.978996	0.955551	0.984258	0.943432	1366.78	1402.74	-35.965	-0.0256391	0.0256391	33	22	11	0.5	0.5
Wrist	Paraschiv-Ionescu (2019)	default	PD	3011	None	0.928681	0.922241	0.923295	0.700325	0.985094	0.798497	2141.8	1618.74	523.06	0.323128	0.323128	114	46	68	1.47826	1.47826
Wrist	Paraschiv-Ionescu (2019)	default	PD	4002	None	0.993672	0.834787	0.867544	0.609685	0.998035	0.755698	922.325	567.12	355.205	0.626331	0.626331	40	15	25	1.66667	1.66667
Wrist	Paraschiv-Ionescu (2019)	default	PD	4003	None	0.972702	0.964719	0.966845	0.909117	0.989838	0.939835	1383.6	1293.58	90.02	0.0695898	0.0695898	37	21	16	0.761905	0.761905
Wrist	Paraschiv-Ionescu (2019)	default	PD	4012	None	0.775075	0.954655	0.936516	0.657594	0.97421	0.711517	979.125	834.27	144.855	0.173631	0.173631	79	31	48	1.54839	1.54839
Wrist	Paraschiv-Ionescu (2019)	default	PD	4015	None	0.497331	0.977062	0.920714	0.742646	0.935916	0.595722	521.625	781.34	-259.715	-0.332397	0.332397	46	46	0	0	0
Wrist	Paraschiv-Ionescu (2019)	default	PD	4016	None	0.675747	0.983026	0.97381	0.551745	0.989904	0.607483	319.35	262.48	56.87	0.216664	0.216664	35	17	18	1.05882	1.05882
Wrist	Paraschiv-Ionescu (2019)	default	PD	4017	Rollator	0.447005	0.871837	0.861407	0.0806988	0.984287	0.136716	1422.22	256.58	1165.64	4.54301	4.54301	179	26	153	5.88462	5.88462
Wrist	Paraschiv-Ionescu (2019)	default	PD	4020	None	0.944693	0.945335	0.945159	0.866968	0.978413	0.904163	2622.13	2410.03	212.095	0.0880051	0.0880051	79	27	52	1.92593	1.92593
Wrist	Paraschiv-Ionescu (2019)	default	PFF	5001	One cane/crutch	0.905951	0.980265	0.973995	0.808803	0.991236	0.854625	708.1	632.96	75.14	0.118712	0.118712	43	29	14	0.482759	0.482759
Wrist	Paraschiv-Ionescu (2019)	default	PFF	5004	None	0.91182	0.908771	0.909332	0.692348	0.97862	0.787071	2090.85	1589.93	500.92	0.315058	0.315058	96	35	61	1.74286	1.74286
Wrist	Paraschiv-Ionescu (2019)	default	PFF	5005	None	0.895116	0.939738	0.930726	0.789882	0.97253	0.839213	1579.55	1396.79	182.76	0.130843	0.130843	68	32	36	1.125	1.125
Wrist	Paraschiv-Ionescu (2019)	default	PFF	5006	None	0.847973	0.886125	0.884747	0.218166	0.993612	0.347045	226.925	58.48	168.445	2.88039	2.88039	28	5	23	4.6	4.6
Wrist	Paraschiv-Ionescu (2019)	default	PFF	5007	None	0.808263	0.938799	0.926265	0.583822	0.978767	0.677949	1285.28	929.9	355.375	0.382165	0.382165	104	51	53	1.03922	1.03922
Wrist	Paraschiv-Ionescu (2019)	default	PFF	5009	None	0.920789	0.678305	0.715585	0.342107	0.979225	0.498866	3856.8	1432.01	2424.79	1.69328	1.69328	291	95	196	2.06316	2.06316
Wrist	Paraschiv-Ionescu (2019)	default	PFF	5010	None	0.871264	0.81117	0.819604	0.429665	0.974742	0.575514	2102.3	1038.04	1064.26	1.02526	1.02526	136	49	87	1.77551	1.77551
Wrist	Paraschiv-Ionescu (2019)	default	PFF	5014	None	0.921659	0.904412	0.90681	0.608898	0.986206	0.733323	2321.4	1539.33	782.07	0.508059	0.508059	159	51	108	2.11765	2.11765
Wrist	Paraschiv-Ionescu (2019)	default	PFF	5016	None	0.154117	0.914592	0.876636	0.0865874	0.953664	0.11088	697.55	396.15	301.4	0.760823	0.760823	85	7	78	11.1429	11.1429
Wrist	Paraschiv-Ionescu (2019)	default	PFF	5017	None	0.911917	0.447561	0.5612	0.348474	0.940054	0.504255	5867.32	2236.67	3630.65	1.62324	1.62324	277	140	137	0.978571	0.978571
Wrist	Paraschiv-Ionescu (2019)	default	PFF	5018	One cane/crutch	0.159358	0.772442	0.689103	0.0992366	0.853819	0.122308	1841.8	1152.74	689.06	0.597758	0.597758	169	37	132	3.56757	3.56757
Wrist	Paraschiv-Ionescu (2019)	optimized	CHF	2014	None	0.494361	0.943879	0.910652	0.412832	0.958995	0.449933	1004.12	843.92	160.205	0.189834	0.189834	127	57	70	1.22807	1.22807
Wrist	Paraschiv-Ionescu (2019)	optimized	CHF	4023	One cane/crutch	0.785544	0.983888	0.966536	0.823774	0.97953	0.804205	834.6	878.93	-44.33	-0.0504363	0.0504363	50	19	31	1.63158	1.63158
Wrist	Paraschiv-Ionescu (2019)	optimized	CHF	4025	Rollator	0.0852391	0.994959	0.95885	0.411371	0.96339	0.141217	87.55	429.81	-342.26	-0.796305	0.796305	15	24	-9	-0.375	0.375
Wrist	Paraschiv-Ionescu (2019)	optimized	CHF	4028	Rollator	0	0.998942	0.951415	0	0.952374	0	10.625	507.54	-496.915	-0.979066	0.979066	3	20	-17	-0.85	0.85
Wrist	Paraschiv-Ionescu (2019)	optimized	CHF	4029	One cane/crutch	0.752564	0.99322	0.984565	0.805465	0.990792	0.778116	424.425	455.47	-31.045	-0.0681604	0.0681604	29	17	12	0.705882	0.705882
Wrist	Paraschiv-Ionescu (2019)	optimized	CHF	5003	None	0.692354	0.88906	0.864806	0.467433	0.953593	0.558083	1951.93	1317.77	634.155	0.481233	0.481233	207	115	92	0.8	0.8
Wrist	Paraschiv-Ionescu (2019)	optimized	CHF	5008	None	0.788487	0.912378	0.883065	0.736086	0.932964	0.761386	2279.42	2134.88	144.545	0.0677064	0.0677064	149	71	78	1.09859	1.09859
Wrist	Paraschiv-Ionescu (2019)	optimized	CHF	5012	None	0.954717	0.850955	0.916751	0.917362	0.915565	0.935667	5914.83	5686.85	227.975	0.0400881	0.0400881	134	76	58	0.763158	0.763158
Wrist	Paraschiv-Ionescu (2019)	optimized	CHF	5015	None	0.705858	0.948559	0.891429	0.808586	0.912855	0.753738	1685.73	1935.41	-249.685	-0.129009	0.129009	87	53	34	0.641509	0.641509
Wrist	Paraschiv-Ionescu (2019)	optimized	CHF	5019	None	0.6724	0.951184	0.919354	0.639692	0.957495	0.655639	1322.45	1262.98	59.47	0.047087	0.047087	133	72	61	0.847222	0.847222
Wrist	Paraschiv-Ionescu (2019)	optimized	COPD	1006	None	0.563109	0.981704	0.936374	0.788919	0.948727	0.657158	1041.88	1467.17	-425.295	-0.289874	0.289874	100	77	23	0.298701	0.298701
Wrist	Paraschiv-Ionescu (2019)	optimized	COPD	1007	None	0.618278	0.930707	0.895899	0.528015	0.951092	0.569593	1200.4	1029.92	170.48	0.165527	0.165527	138	80	58	0.725	0.725
Wrist	Paraschiv-Ionescu (2019)	optimized	COPD	1012	None	0.785446	0.972863	0.949709	0.803144	0.96985	0.794196	1138.23	1166.42	-28.195	-0.0241723	0.0241723	54	35	19	0.542857	0.542857
Wrist	Paraschiv-Ionescu (2019)	optimized	COPD	1019	None	0.470618	0.920501	0.85233	0.51391	0.906857	0.491312	1240.87	1356.93	-116.055	-0.0855276	0.0855276	129	97	32	0.329897	0.329897
Wrist	Paraschiv-Ionescu (2019)	optimized	COPD	1020	None	0.469199	0.972739	0.9411	0.535734	0.964706	0.500264	521.175	600.87	-79.695	-0.132633	0.132633	81	34	47	1.38235	1.38235
Wrist	Paraschiv-Ionescu (2019)	optimized	COPD	1021	None	0.523326	0.940234	0.891711	0.535615	0.937401	0.529399	1141.7	1169.15	-27.45	-0.0234786	0.0234786	113	86	27	0.313953	0.313953
Wrist	Paraschiv-Ionescu (2019)	optimized	COPD	1022	None	0.50795	0.998143	0.954777	0.963705	0.954341	0.665257	422.55	799.83	-377.28	-0.4717	0.4717	14	37	-23	-0.621622	0.621622
Wrist	Paraschiv-Ionescu (2019)	optimized	COPD	1023	None	0.555442	0.941914	0.889818	0.598363	0.931503	0.576105	1170.77	1266.47	-95.695	-0.0755604	0.0755604	130	81	49	0.604938	0.604938
Wrist	Paraschiv-Ionescu (2019)	optimized	COPD	1024	None	0.437411	0.973817	0.902186	0.720254	0.918242	0.54428	718.3	1184.11	-465.81	-0.393384	0.393384	66	74	-8	-0.108108	0.108108
Wrist	Paraschiv-Ionescu (2019)	optimized	COPD	1025	None	0.652153	0.976718	0.948493	0.727371	0.967192	0.687711	734.525	820.51	-85.985	-0.104795	0.104795	61	47	14	0.297872	0.297872
Wrist	Paraschiv-Ionescu (2019)	optimized	COPD	1026	None	0.584428	0.970237	0.949657	0.525265	0.976434	0.553269	568.225	513.7	54.525	0.106142	0.106142	59	31	28	0.903226	0.903226
Wrist	Paraschiv-Ionescu (2019)	optimized	COPD	1027	None	0.76559	0.845481	0.831819	0.50545	0.945903	0.608899	2324.55	1537.22	787.33	0.512178	0.512178	201	103	98	0.951456	0.951456
Wrist	Paraschiv-Ionescu (2019)	optimized	COPD	1028	None	0.350662	0.995178	0.953877	0.832736	0.957236	0.49351	247.125	591.46	-344.335	-0.582178	0.582178	35	38	-3	-0.0789474	0.0789474
Wrist	Paraschiv-Ionescu (2019)	optimized	COPD	1029	None	0.372556	0.988296	0.948	0.690307	0.957435	0.483934	318.25	594.8	-276.55	-0.464946	0.464946	37	27	10	0.37037	0.37037
Wrist	Paraschiv-Ionescu (2019)	optimized	COPD	2010	None	0.876155	0.896615	0.893677	0.58698	0.977361	0.702991	2113.85	1418.85	695	0.489833	0.489833	156	77	79	1.02597	1.02597
Wrist	Paraschiv-Ionescu (2019)	optimized	COPD	2012	None	0.429936	0.972075	0.925369	0.592073	0.947611	0.498143	567.9	790.85	-222.95	-0.281912	0.281912	79	40	39	0.975	0.975
Wrist	Paraschiv-Ionescu (2019)	optimized	COPD	2013	None	0.546663	0.9223	0.893847	0.36572	0.961277	0.438249	1152.72	773.36	379.365	0.490541	0.490541	152	71	81	1.14085	1.14085
Wrist	Paraschiv-Ionescu (2019)	optimized	HA	1001	None	0.402697	0.972397	0.915307	0.619011	0.93597	0.487955	643.275	993.81	-350.535	-0.352718	0.352718	71	56	15	0.267857	0.267857
Wrist	Paraschiv-Ionescu (2019)	optimized	HA	1002	None	0.718258	0.966569	0.917596	0.840722	0.933174	0.77468	1762.82	2067.55	-304.725	-0.147385	0.147385	88	58	30	0.517241	0.517241
Wrist	Paraschiv-Ionescu (2019)	optimized	HA	1008	None	0.900682	0.916156	0.910551	0.85916	0.942008	0.879431	3493.78	3337.94	155.835	0.046686	0.046686	97	46	51	1.1087	1.1087
Wrist	Paraschiv-Ionescu (2019)	optimized	HA	1010	None	0.480041	0.988961	0.896983	0.905599	0.89607	0.627472	914.675	1727.06	-812.385	-0.470386	0.470386	61	82	-21	-0.256098	0.256098
Wrist	Paraschiv-Ionescu (2019)	optimized	HA	1011	None	0.657895	0.966484	0.93655	0.678317	0.963368	0.66795	859.175	889.07	-29.895	-0.033625	0.033625	85	62	23	0.370968	0.370968
Wrist	Paraschiv-Ionescu (2019)	optimized	HA	1014	None	0.556724	0.985557	0.882036	0.924619	0.874794	0.694987	1341.37	2235.37	-893.995	-0.399932	0.399932	80	80	0	0	0
Wrist	Paraschiv-Ionescu (2019)	optimized	HA	1016	None	0.545942	0.968903	0.916973	0.710743	0.938447	0.617537	952.175	1241.38	-289.205	-0.232971	0.232971	64	63	1	0.015873	0.015873
Wrist	Paraschiv-Ionescu (2019)	optimized	HA	1017	None	0.673233	0.95622	0.905775	0.769364	0.930986	0.718095	1489.27	1708.05	-218.775	-0.128085	0.128085	109	66	43	0.651515	0.651515
Wrist	Paraschiv-Ionescu (2019)	optimized	HA	1018	None	0.533587	0.90893	0.843129	0.554661	0.901648	0.54392	1598.07	1662.93	-64.855	-0.0390004	0.0390004	163	120	43	0.358333	0.358333
Wrist	Paraschiv-Ionescu (2019)	optimized	HA	3002	None	0.483861	0.979592	0.896317	0.827196	0.903849	0.610573	930.525	1589.03	-658.505	-0.414407	0.414407	58	100	-42	-0.42	0.42
Wrist	Paraschiv-Ionescu (2019)	optimized	HA	3003	None	0.631499	0.961532	0.907497	0.762691	0.930206	0.690922	1349.8	1632.85	-283.05	-0.173347	0.173347	127	107	20	0.186916	0.186916
Wrist	Paraschiv-Ionescu (2019)	optimized	HA	3006	None	0.538736	0.98074	0.899473	0.863038	0.904197	0.663374	986.525	1586.49	-599.965	-0.378171	0.378171	86	72	14	0.194444	0.194444
Wrist	Paraschiv-Ionescu (2019)	optimized	HA	3007	None	0.463334	0.974286	0.888771	0.783639	0.900317	0.582349	901.1	1530.16	-629.06	-0.411107	0.411107	80	94	-14	-0.148936	0.148936
Wrist	Paraschiv-Ionescu (2019)	optimized	HA	3008	None	0.617042	0.973156	0.908617	0.835741	0.919875	0.70993	1331.78	1806.93	-475.155	-0.262963	0.262963	90	88	2	0.0227273	0.0227273
Wrist	Paraschiv-Ionescu (2019)	optimized	HA	3009	None	0.747242	0.991755	0.965166	0.91707	0.969842	0.823491	822.375	1010.94	-188.565	-0.186524	0.186524	40	33	7	0.212121	0.212121
Wrist	Paraschiv-Ionescu (2019)	optimized	HA	4009	None	0.947402	0.9452	0.946011	0.909688	0.968596	0.928162	1641.12	1577.94	63.185	0.0400427	0.0400427	42	14	28	2	2
Wrist	Paraschiv-Ionescu (2019)	optimized	HA	5000	None	0.905343	0.92742	0.919034	0.88427	0.941159	0.894683	3817.82	3736.56	81.265	0.0217486	0.0217486	120	56	64	1.14286	1.14286
Wrist	Paraschiv-Ionescu (2019)	optimized	MS	2001	None	0.73163	0.956965	0.939611	0.586535	0.977135	0.651097	895.175	718.29	176.885	0.246258	0.246258	71	45	26	0.577778	0.577778
Wrist	Paraschiv-Ionescu (2019)	optimized	MS	2003	None	0.848164	0.947691	0.93308	0.736137	0.973173	0.78819	1978.8	1722.27	256.53	0.148949	0.148949	123	63	60	0.952381	0.952381
Wrist	Paraschiv-Ionescu (2019)	optimized	MS	2005	One cane/crutch	0.708111	0.971356	0.945133	0.732258	0.967825	0.719982	858.85	892.01	-33.16	-0.0371745	0.0371745	78	42	36	0.857143	0.857143
Wrist	Paraschiv-Ionescu (2019)	optimized	MS	2007	Walker	0.424226	0.971495	0.961167	0.222564	0.988728	0.291957	351.475	185.96	165.515	0.890057	0.890057	51	14	37	2.64286	2.64286
Wrist	Paraschiv-Ionescu (2019)	optimized	MS	2008	None	0.745205	0.987369	0.970048	0.819667	0.980507	0.780665	626.35	689.69	-63.34	-0.0918384	0.0918384	42	31	11	0.354839	0.354839
Wrist	Paraschiv-Ionescu (2019)	optimized	MS	2011	Two crutches	0.882246	0.90284	0.900376	0.55239	0.982583	0.679397	1741.35	1094.31	647.04	0.591277	0.591277	119	37	82	2.21622	2.21622
Wrist	Paraschiv-Ionescu (2019)	optimized	MS	3004	None	0.627468	0.965923	0.919381	0.745918	0.942071	0.681585	1220.5	1454.02	-233.52	-0.160603	0.160603	96	69	27	0.391304	0.391304
Wrist	Paraschiv-Ionescu (2019)	optimized	MS	3012	None	0.544484	0.979477	0.934036	0.755791	0.948542	0.632968	746.575	1044.48	-297.905	-0.285218	0.285218	90	37	53	1.43243	1.43243
Wrist	Paraschiv-Ionescu (2019)	optimized	MS	3014	None	0.520308	0.96033	0.862617	0.789208	0.875207	0.62715	1372.58	2093.68	-721.105	-0.34442	0.34442	113	64	49	0.765625	0.765625
Wrist	Paraschiv-Ionescu (2019)	optimized	MS	4005	None	0.907951	0.942053	0.935466	0.789523	0.977143	0.844606	848.975	740.13	108.845	0.147062	0.147062	37	13	24	1.84615	1.84615
Wrist	Paraschiv-Ionescu (2019)	optimized	MS	4006	None	0.60956	0.990375	0.970272	0.779215	0.978501	0.684025	221.975	284.98	-63.005	-0.221086	0.221086	19	13	6	0.461538	0.461538
Wrist	Paraschiv-Ionescu (2019)	optimized	MS	4008	None	0.90446	0.955143	0.948959	0.737001	0.986289	0.812188	691.65	564.14	127.51	0.226025	0.226025	46	24	22	0.916667	0.916667
Wrist	Paraschiv-Ionescu (2019)	optimized	MS	4019	None	0.768075	0.987491	0.98083	0.657792	0.992701	0.708669	331.375	283.99	47.385	0.166854	0.166854	30	18	12	0.666667	0.666667
Wrist	Paraschiv-Ionescu (2019)	optimized	PD	1003	None	0.884455	0.804734	0.837933	0.763723	0.907061	0.819667	5038.32	4356.86	681.465	0.156412	0.156412	156	65	91	1.4	1.4
Wrist	Paraschiv-Ionescu (2019)	optimized	PD	1004	None	0.680453	0.997824	0.946396	0.983735	0.941683	0.804459	1077.17	1556.72	-479.545	-0.308048	0.308048	49	56	-7	-0.125	0.125
Wrist	Paraschiv-Ionescu (2019)	optimized	PD	1005	None	0.388449	0.999453	0.950743	0.984008	0.949662	0.557011	292.825	739.98	-447.155	-0.60428	0.60428	9	33	-24	-0.727273	0.727273
Wrist	Paraschiv-Ionescu (2019)	optimized	PD	1009	None	0.562788	0.994011	0.956564	0.899362	0.959851	0.692337	497.775	795.82	-298.045	-0.374513	0.374513	35	44	-9	-0.204545	0.204545
Wrist	Paraschiv-Ionescu (2019)	optimized	PD	1013	None	0.621227	0.929452	0.892069	0.548615	0.946747	0.582668	1328.85	1173.83	155.02	0.132063	0.132063	125	86	39	0.453488	0.453488
Wrist	Paraschiv-Ionescu (2019)	optimized	PD	1015	None	0.568692	0.995211	0.981451	0.798331	0.985758	0.664224	212.9	300	-87.1	-0.290333	0.290333	24	22	2	0.0909091	0.0909091
Wrist	Paraschiv-Ionescu (2019)	optimized	PD	3010	None	0.800043	0.998352	0.961068	0.991184	0.95568	0.885415	1130.05	1402.74	-272.69	-0.194398	0.194398	35	22	13	0.590909	0.590909
Wrist	Paraschiv-Ionescu (2019)	optimized	PD	3011	None	0.670482	0.991848	0.939257	0.941502	0.93896	0.783209	1150	1618.74	-468.74	-0.289571	0.289571	64	46	18	0.391304	0.391304
Wrist	Paraschiv-Ionescu (2019)	optimized	PD	4002	None	0.934611	0.931386	0.93205	0.779619	0.982093	0.850108	678.725	567.12	111.605	0.196793	0.196793	27	15	12	0.8	0.8
Wrist	Paraschiv-Ionescu (2019)	optimized	PD	4003	None	0.900601	0.990096	0.96627	0.970581	0.964855	0.934283	1200.53	1293.58	-93.055	-0.071936	0.071936	27	21	6	0.285714	0.285714
Wrist	Paraschiv-Ionescu (2019)	optimized	PD	4012	None	0.0886106	0.993983	0.902533	0.623322	0.906601	0.155163	117.2	834.27	-717.07	-0.859518	0.859518	15	31	-16	-0.516129	0.516129
Wrist	Paraschiv-Ionescu (2019)	optimized	PD	4015	None	0.255974	0.997344	0.910263	0.927683	0.90968	0.401235	215.65	781.34	-565.69	-0.724	0.724	14	46	-32	-0.695652	0.695652
Wrist	Paraschiv-Ionescu (2019)	optimized	PD	4016	None	0.339765	0.998748	0.978984	0.893532	0.97997	0.492325	98.75	262.48	-163.73	-0.623781	0.623781	12	17	-5	-0.294118	0.294118
Wrist	Paraschiv-Ionescu (2019)	optimized	PD	4017	Rollator	0.0656682	0.967524	0.945383	0.0484282	0.976272	0.0557457	346.9	256.58	90.32	0.352015	0.352015	51	26	25	0.961538	0.961538
Wrist	Paraschiv-Ionescu (2019)	optimized	PD	4020	None	0.797746	0.986799	0.935028	0.957962	0.928253	0.870544	2003.6	2410.03	-406.43	-0.168641	0.168641	64	27	37	1.37037	1.37037
Wrist	Paraschiv-Ionescu (2019)	optimized	PFF	5001	One cane/crutch	0.67122	0.996788	0.969318	0.950634	0.970502	0.786858	447.025	632.96	-185.935	-0.293755	0.293755	21	29	-8	-0.275862	0.275862
Wrist	Paraschiv-Ionescu (2019)	optimized	PFF	5004	None	0.405741	0.982714	0.876679	0.840888	0.880161	0.547368	762.125	1589.93	-827.805	-0.520655	0.520655	66	35	31	0.885714	0.885714
Wrist	Paraschiv-Ionescu (2019)	optimized	PFF	5005	None	0.263173	0.976781	0.832656	0.741501	0.839694	0.38847	491.825	1396.79	-904.965	-0.647889	0.647889	41	32	9	0.28125	0.28125
Wrist	Paraschiv-Ionescu (2019)	optimized	PFF	5006	None	0.302365	0.967084	0.943075	0.25608	0.973679	0.277304	69.075	58.48	10.595	0.181173	0.181173	10	5	5	1	1
Wrist	Paraschiv-Ionescu (2019)	optimized	PFF	5007	None	0.357959	0.991212	0.930406	0.812258	0.935627	0.496925	408.45	929.9	-521.45	-0.560759	0.560759	32	51	-19	-0.372549	0.372549
Wrist	Paraschiv-Ionescu (2019)	optimized	PFF	5009	None	0.586302	0.892555	0.845471	0.497827	0.922335	0.538454	1683.6	1432.01	251.59	0.17569	0.17569	176	95	81	0.852632	0.852632
Wrist	Paraschiv-Ionescu (2019)	optimized	PFF	5010	None	0.517816	0.955709	0.894247	0.656227	0.923892	0.578863	816.25	1038.04	-221.79	-0.213662	0.213662	68	49	19	0.387755	0.387755
Wrist	Paraschiv-Ionescu (2019)	optimized	PFF	5014	None	0.757537	0.98407	0.952578	0.884775	0.961738	0.816227	1317.22	1539.33	-222.105	-0.144287	0.144287	60	51	9	0.176471	0.176471
Wrist	Paraschiv-Ionescu (2019)	optimized	PFF	5016	None	0	0.977193	0.92842	0	0.948983	0	170.725	396.15	-225.425	-0.56904	0.56904	15	7	8	1.14286	1.14286
Wrist	Paraschiv-Ionescu (2019)	optimized	PFF	5017	None	0.5265	0.719872	0.672549	0.378491	0.824318	0.440392	3102.17	2236.67	865.505	0.386961	0.386961	299	140	159	1.13571	1.13571
Wrist	Paraschiv-Ionescu (2019)	optimized	PFF	5018	One cane/crutch	0.0202866	0.928973	0.805452	0.0430009	0.857698	0.0275676	539.5	1152.74	-613.24	-0.531985	0.531985	67	37	30	0.810811	0.810811
Wrist	Paraschiv-Ionescu (2020)	default	CHF	2014	None	0.970747	0.721822	0.740222	0.217854	0.996776	0.355849	3761.2	843.92	2917.28	3.45682	3.45682	274	57	217	3.80702	3.80702
Wrist	Paraschiv-Ionescu (2020)	default	CHF	4023	One cane/crutch	0.973562	0.907714	0.913475	0.502842	0.997215	0.663163	1693.92	878.93	814.995	0.927258	0.927258	110	19	91	4.78947	4.78947
Wrist	Paraschiv-Ionescu (2020)	default	CHF	4025	Rollator	0.849157	0.747556	0.751589	0.122061	0.991729	0.213442	2989.6	429.81	2559.79	5.95563	5.95563	193	24	169	7.04167	7.04167
Wrist	Paraschiv-Ionescu (2020)	default	CHF	4028	Rollator	0.857087	0.803874	0.806406	0.179188	0.991197	0.296407	2421.25	507.54	1913.71	3.77056	3.77056	159	20	139	6.95	6.95
Wrist	Paraschiv-Ionescu (2020)	default	CHF	4029	One cane/crutch	0.992799	0.828473	0.834382	0.177575	0.999676	0.301265	2538.15	455.47	2082.68	4.5726	4.5726	194	17	177	10.4118	10.4118
Wrist	Paraschiv-Ionescu (2020)	default	CHF	5003	None	0.935832	0.663848	0.697383	0.281368	0.986588	0.432653	4399.52	1317.77	3081.75	2.33861	2.33861	322	115	207	1.8	1.8
Wrist	Paraschiv-Ionescu (2020)	default	CHF	5008	None	0.898862	0.799135	0.822731	0.581062	0.962254	0.705839	3294.15	2134.88	1159.27	0.543014	0.543014	195	71	124	1.74648	1.74648
Wrist	Paraschiv-Ionescu (2020)	default	CHF	5012	None	0.858833	0.987833	0.906033	0.991892	0.801501	0.920579	4921.98	5686.85	-764.875	-0.134499	0.134499	95	76	19	0.25	0.25
Wrist	Paraschiv-Ionescu (2020)	default	CHF	5015	None	0.871615	0.774441	0.797315	0.543302	0.951443	0.669368	3097.3	1935.41	1161.89	0.600333	0.600333	166	53	113	2.13208	2.13208
Wrist	Paraschiv-Ionescu (2020)	default	CHF	5019	None	0.956723	0.795525	0.81393	0.376201	0.993037	0.540046	3211.95	1262.98	1948.97	1.54315	1.54315	227	72	155	2.15278	2.15278
Wrist	Paraschiv-Ionescu (2020)	default	COPD	1006	None	0.953954	0.865297	0.874897	0.462372	0.993579	0.622853	3019.57	1467.17	1552.4	1.05809	1.05809	240	77	163	2.11688	2.11688
Wrist	Paraschiv-Ionescu (2020)	default	COPD	1007	None	0.961039	0.70809	0.736271	0.292174	0.993149	0.448113	3393.47	1029.92	2363.55	2.29489	2.29489	238	80	158	1.975	1.975
Wrist	Paraschiv-Ionescu (2020)	default	COPD	1012	None	0.990092	0.874862	0.889098	0.527245	0.998406	0.688075	2188	1166.42	1021.58	0.875825	0.875825	89	35	54	1.54286	1.54286
Wrist	Paraschiv-Ionescu (2020)	default	COPD	1019	None	0.856632	0.767603	0.781094	0.396976	0.96772	0.542534	2928.62	1356.93	1571.69	1.15827	1.15827	242	97	145	1.49485	1.49485
Wrist	Paraschiv-Ionescu (2020)	default	COPD	1020	None	0.910652	0.854803	0.858312	0.296022	0.993041	0.446803	1841.08	600.87	1240.21	2.06402	2.06402	183	34	149	4.38235	4.38235
Wrist	Paraschiv-Ionescu (2020)	default	COPD	1021	None	0.957751	0.740964	0.766196	0.327514	0.992545	0.488112	3427.8	1169.15	2258.65	1.93187	1.93187	218	86	132	1.53488	1.53488
Wrist	Paraschiv-Ionescu (2020)	default	COPD	1022	None	0.978261	0.889058	0.896949	0.461147	0.997632	0.626816	1694.15	799.83	894.32	1.11814	1.11814	115	37	78	2.10811	2.10811
Wrist	Paraschiv-Ionescu (2020)	default	COPD	1023	None	0.914957	0.789298	0.806236	0.403537	0.98349	0.560061	2869.53	1266.47	1603.06	1.26577	1.26577	221	81	140	1.7284	1.7284
Wrist	Paraschiv-Ionescu (2020)	default	COPD	1024	None	0.977644	0.79514	0.819511	0.423796	0.995685	0.59128	2736.55	1184.11	1552.44	1.31106	1.31106	160	74	86	1.16216	1.16216
Wrist	Paraschiv-Ionescu (2020)	default	COPD	1025	None	0.975568	0.88198	0.890118	0.4405	0.997369	0.606945	1819.73	820.51	999.215	1.2178	1.2178	116	47	69	1.46809	1.46809
Wrist	Paraschiv-Ionescu (2020)	default	COPD	1026	None	0.979714	0.859315	0.865738	0.281816	0.998672	0.437721	1791.85	513.7	1278.15	2.48813	2.48813	63	31	32	1.03226	1.03226
Wrist	Paraschiv-Ionescu (2020)	default	COPD	1027	None	0.912749	0.758656	0.785007	0.438245	0.976826	0.592168	3204.23	1537.22	1667.01	1.08443	1.08443	222	103	119	1.15534	1.15534
Wrist	Paraschiv-Ionescu (2020)	default	COPD	1028	None	0.877746	0.817193	0.821074	0.247412	0.989861	0.386017	2092.53	591.46	1501.07	2.5379	2.5379	213	38	175	4.60526	4.60526
Wrist	Paraschiv-Ionescu (2020)	default	COPD	1029	None	0.993983	0.882432	0.889732	0.371873	0.999523	0.541251	1587.32	594.8	992.525	1.66867	1.66867	99	27	72	2.66667	2.66667
Wrist	Paraschiv-Ionescu (2020)	default	COPD	2010	None	0.968356	0.810195	0.832909	0.461082	0.993493	0.624709	2979.95	1418.85	1561.1	1.10026	1.10026	171	77	94	1.22078	1.22078
Wrist	Paraschiv-Ionescu (2020)	default	COPD	2012	None	0.953877	0.872044	0.879094	0.412724	0.995039	0.576157	1824.62	790.85	1033.77	1.30717	1.30717	130	40	90	2.25	2.25
Wrist	Paraschiv-Ionescu (2020)	default	COPD	2013	None	0.954232	0.690153	0.710156	0.201528	0.994595	0.332776	3678.57	773.36	2905.21	3.75661	3.75661	224	71	153	2.15493	2.15493
Wrist	Paraschiv-Ionescu (2020)	default	HA	1001	None	0.928671	0.827559	0.837691	0.374914	0.990492	0.534176	2457.43	993.81	1463.62	1.47273	1.47273	190	56	134	2.39286	2.39286
Wrist	Paraschiv-Ionescu (2020)	default	HA	1002	None	0.884017	0.898997	0.896043	0.682566	0.969278	0.770339	2669.15	2067.55	601.6	0.290972	0.290972	155	58	97	1.67241	1.67241
Wrist	Paraschiv-Ionescu (2020)	default	HA	1008	None	0.938154	0.85731	0.886591	0.788746	0.960646	0.856987	3962.63	3337.94	624.685	0.187147	0.187147	119	46	73	1.58696	1.58696
Wrist	Paraschiv-Ionescu (2020)	default	HA	1010	None	0.887956	0.890118	0.889727	0.640634	0.972982	0.744287	2390.08	1727.06	663.015	0.383898	0.383898	167	82	85	1.03659	1.03659
Wrist	Paraschiv-Ionescu (2020)	default	HA	1011	None	0.973907	0.815567	0.830927	0.361941	0.996575	0.52775	2394.65	889.07	1505.58	1.69343	1.69343	163	62	101	1.62903	1.62903
Wrist	Paraschiv-Ionescu (2020)	default	HA	1014	None	0.996392	0.70701	0.776867	0.519737	0.998379	0.683137	4281.35	2235.37	2045.98	0.915276	0.915276	189	80	109	1.3625	1.3625
Wrist	Paraschiv-Ionescu (2020)	default	HA	1016	None	0.930287	0.788771	0.806146	0.381345	0.987781	0.540944	3023.95	1241.38	1782.57	1.43596	1.43596	215	63	152	2.4127	2.4127
Wrist	Paraschiv-Ionescu (2020)	default	HA	1017	None	0.913806	0.858344	0.868231	0.583225	0.978681	0.712015	2668.58	1708.05	960.525	0.562352	0.562352	170	66	104	1.57576	1.57576
Wrist	Paraschiv-Ionescu (2020)	default	HA	1018	None	0.957063	0.668266	0.718894	0.380145	0.986526	0.544153	4199.8	1662.93	2536.87	1.52554	1.52554	253	120	133	1.10833	1.10833
Wrist	Paraschiv-Ionescu (2020)	default	HA	3002	None	0.960292	0.799309	0.826352	0.491374	0.99007	0.650098	3107.85	1589.03	1518.82	0.955816	0.955816	204	100	104	1.04	1.04
Wrist	Paraschiv-Ionescu (2020)	default	HA	3003	None	0.949344	0.791438	0.817291	0.471223	0.987624	0.629823	3288.95	1632.85	1656.1	1.01424	1.01424	245	107	138	1.28972	1.28972
Wrist	Paraschiv-Ionescu (2020)	default	HA	3006	None	0.878526	0.89267	0.890069	0.648379	0.970256	0.746107	2146.82	1586.49	560.335	0.353192	0.353192	134	72	62	0.861111	0.861111
Wrist	Paraschiv-Ionescu (2020)	default	HA	3007	None	0.982688	0.774218	0.809109	0.466626	0.995526	0.632779	3227.93	1530.16	1697.77	1.10953	1.10953	185	94	91	0.968085	0.968085
Wrist	Paraschiv-Ionescu (2020)	default	HA	3008	None	0.864706	0.846834	0.850073	0.555481	0.965845	0.676429	2806.95	1806.93	1000.02	0.553436	0.553436	222	88	134	1.52273	1.52273
Wrist	Paraschiv-Ionescu (2020)	default	HA	3009	None	0.973404	0.894838	0.903382	0.530378	0.996387	0.686631	1850.02	1010.94	839.085	0.830005	0.830005	114	33	81	2.45455	2.45455
Wrist	Paraschiv-Ionescu (2020)	default	HA	4009	None	0.962909	0.935207	0.945405	0.896464	0.977415	0.928499	1691.57	1577.94	113.635	0.0720148	0.0720148	44	14	30	2.14286	2.14286
Wrist	Paraschiv-Ionescu (2020)	default	HA	5000	None	0.936174	0.882285	0.902755	0.829687	0.957567	0.87972	4207.65	3736.56	471.09	0.126076	0.126076	136	56	80	1.42857	1.42857
Wrist	Paraschiv-Ionescu (2020)	default	MS	2001	None	0.996409	0.811046	0.825322	0.305561	0.999631	0.467697	2341.92	718.29	1623.63	2.26042	2.26042	158	45	113	2.51111	2.51111
Wrist	Paraschiv-Ionescu (2020)	default	MS	2003	None	0.956519	0.867606	0.880658	0.554186	0.991451	0.701777	2967.2	1722.27	1244.93	0.722843	0.722843	167	63	104	1.65079	1.65079
Wrist	Paraschiv-Ionescu (2020)	default	MS	2005	One cane/crutch	0.965575	0.832657	0.845898	0.389633	0.995447	0.555221	2208.2	892.01	1316.19	1.47553	1.47553	148	42	106	2.52381	2.52381
Wrist	Paraschiv-Ionescu (2020)	default	MS	2007	Walker	0.906617	0.848906	0.849995	0.103478	0.997888	0.185754	1622.6	185.96	1436.64	7.72553	7.72553	164	14	150	10.7143	10.7143
Wrist	Paraschiv-Ionescu (2020)	default	MS	2008	None	0.988897	0.907208	0.913052	0.450858	0.999058	0.619344	1506.93	689.69	817.235	1.18493	1.18493	118	31	87	2.80645	2.80645
Wrist	Paraschiv-Ionescu (2020)	default	MS	2011	Two crutches	0.963054	0.848607	0.862301	0.463679	0.994118	0.625972	2265.57	1094.31	1171.26	1.07032	1.07032	142	37	105	2.83784	2.83784
Wrist	Paraschiv-Ionescu (2020)	default	MS	3004	None	0.926068	0.826432	0.840133	0.459657	0.985937	0.61437	2925.1	1454.02	1471.08	1.01173	1.01173	210	69	141	2.04348	2.04348
Wrist	Paraschiv-Ionescu (2020)	default	MS	3012	None	0.982931	0.796598	0.816064	0.360495	0.997507	0.52752	2836.28	1044.48	1791.8	1.71549	1.71549	198	37	161	4.35135	4.35135
Wrist	Paraschiv-Ionescu (2020)	default	MS	3014	None	0.900885	0.841402	0.854611	0.618534	0.967468	0.733475	3040.78	2093.68	947.095	0.452359	0.452359	183	64	119	1.85938	1.85938
Wrist	Paraschiv-Ionescu (2020)	default	MS	4005	None	0.978571	0.860586	0.883376	0.626921	0.994074	0.764235	1150.82	740.13	410.695	0.554896	0.554896	58	13	45	3.46154	3.46154
Wrist	Paraschiv-Ionescu (2020)	default	MS	4006	None	0.995813	0.838895	0.847178	0.256217	0.999722	0.407569	1103.98	284.98	818.995	2.87387	2.87387	87	13	74	5.69231	5.69231
Wrist	Paraschiv-Ionescu (2020)	default	MS	4008	None	0.990129	0.820696	0.841371	0.434215	0.998331	0.603686	1284.98	564.14	720.835	1.27776	1.27776	72	24	48	2	2
Wrist	Paraschiv-Ionescu (2020)	default	MS	4019	None	0.998254	0.85343	0.857826	0.175747	0.999936	0.298876	1612.85	283.99	1328.86	4.67925	4.67925	114	18	96	5.33333	5.33333
Wrist	Paraschiv-Ionescu (2020)	default	PD	1003	None	0.932011	0.724127	0.810698	0.70682	0.937205	0.803944	5733.2	4356.86	1376.34	0.315902	0.315902	195	65	130	2	2
Wrist	Paraschiv-Ionescu (2020)	default	PD	1004	None	0.846714	0.971631	0.951389	0.852326	0.970395	0.849511	1543.75	1556.72	-12.97	-0.00833162	0.00833162	92	56	36	0.642857	0.642857
Wrist	Paraschiv-Ionescu (2020)	default	PD	1005	None	0.949362	0.901795	0.905587	0.455765	0.995159	0.615867	1536.6	739.98	796.62	1.07654	1.07654	117	33	84	2.54545	2.54545
Wrist	Paraschiv-Ionescu (2020)	default	PD	1009	None	0.956852	0.912386	0.916247	0.509462	0.995523	0.664905	1495.4	795.82	699.58	0.879068	0.879068	88	44	44	1	1
Wrist	Paraschiv-Ionescu (2020)	default	PD	1013	None	0.941662	0.767422	0.788555	0.358495	0.989617	0.519293	3095.1	1173.83	1921.27	1.63675	1.63675	188	86	102	1.18605	1.18605
Wrist	Paraschiv-Ionescu (2020)	default	PD	1015	None	0.997358	0.846475	0.851342	0.178014	0.999896	0.302106	1681.48	300	1381.48	4.60492	4.60492	127	22	105	4.77273	4.77273
Wrist	Paraschiv-Ionescu (2020)	default	PD	3010	None	0.958657	0.986077	0.980922	0.940979	0.990385	0.949736	1427.22	1402.74	24.485	0.0174551	0.0174551	37	22	15	0.681818	0.681818
Wrist	Paraschiv-Ionescu (2020)	default	PD	3011	None	0.976801	0.865349	0.883589	0.586687	0.994782	0.733075	2690.87	1618.74	1072.13	0.662327	0.662327	141	46	95	2.06522	2.06522
Wrist	Paraschiv-Ionescu (2020)	default	PD	4002	None	0.993496	0.831865	0.865188	0.605463	0.997974	0.752396	928.65	567.12	361.53	0.637484	0.637484	40	15	25	1.66667	1.66667
Wrist	Paraschiv-Ionescu (2020)	default	PD	4003	None	0.973627	0.965783	0.967871	0.91169	0.99019	0.941641	1381.4	1293.58	87.82	0.0678891	0.0678891	34	21	13	0.619048	0.619048
Wrist	Paraschiv-Ionescu (2020)	default	PD	4012	None	0.970423	0.836616	0.850132	0.400246	0.996044	0.566742	2018.75	834.27	1184.48	1.41978	1.41978	129	31	98	3.16129	3.16129
Wrist	Paraschiv-Ionescu (2020)	default	PD	4015	None	0.840747	0.878495	0.874061	0.479417	0.976442	0.610634	1364	781.34	582.66	0.745719	0.745719	137	46	91	1.97826	1.97826
Wrist	Paraschiv-Ionescu (2020)	default	PD	4016	None	1	0.843534	0.848227	0.165002	1	0.283265	1587.4	262.48	1324.92	5.0477	5.0477	118	17	101	5.94118	5.94118
Wrist	Paraschiv-Ionescu (2020)	default	PD	4017	Rollator	0.661674	0.719743	0.718317	0.0560891	0.988307	0.103412	3041.47	256.58	2784.9	10.8539	10.8539	261	26	235	9.03846	9.03846
Wrist	Paraschiv-Ionescu (2020)	default	PD	4020	None	0.963212	0.915057	0.928244	0.810472	0.985065	0.880265	2857.9	2410.03	447.87	0.185836	0.185836	84	27	57	2.11111	2.11111
Wrist	Paraschiv-Ionescu (2020)	default	PFF	5001	One cane/crutch	0.982729	0.946988	0.950003	0.630757	0.998322	0.768353	985.425	632.96	352.465	0.556852	0.556852	60	29	31	1.06897	1.06897
Wrist	Paraschiv-Ionescu (2020)	default	PFF	5004	None	0.979193	0.864872	0.885881	0.62	0.994612	0.759257	2511.7	1589.93	921.77	0.579755	0.579755	79	35	44	1.25714	1.25714
Wrist	Paraschiv-Ionescu (2020)	default	PFF	5005	None	0.929102	0.917766	0.920055	0.74089	0.980824	0.82439	1747.07	1396.79	350.285	0.250779	0.250779	79	32	47	1.46875	1.46875
Wrist	Paraschiv-Ionescu (2020)	default	PFF	5006	None	1	0.807254	0.814216	0.162772	1	0.279972	360.775	58.48	302.295	5.1692	5.1692	28	5	23	4.6	4.6
Wrist	Paraschiv-Ionescu (2020)	default	PFF	5007	None	0.98484	0.848262	0.861376	0.408078	0.998105	0.577049	2245.8	929.9	1315.9	1.4151	1.4151	134	51	83	1.62745	1.62745
Wrist	Paraschiv-Ionescu (2020)	default	PFF	5009	None	0.921826	0.67701	0.714649	0.341457	0.979453	0.498326	3870.25	1432.01	2438.24	1.70267	1.70267	271	95	176	1.85263	1.85263
Wrist	Paraschiv-Ionescu (2020)	default	PFF	5010	None	0.891284	0.789728	0.803982	0.409011	0.978017	0.560711	2257.6	1038.04	1219.56	1.17487	1.17487	147	49	98	2	2
Wrist	Paraschiv-Ionescu (2020)	default	PFF	5014	None	0.912537	0.91234	0.912368	0.626989	0.984757	0.743282	2233.25	1539.33	693.92	0.450794	0.450794	145	51	94	1.84314	1.84314
Wrist	Paraschiv-Ionescu (2020)	default	PFF	5016	None	0.175523	0.803691	0.772338	0.0448635	0.948864	0.0714615	1536.85	396.15	1140.7	2.87946	2.87946	133	7	126	18	18
Wrist	Paraschiv-Ionescu (2020)	default	PFF	5017	None	0.774693	0.561636	0.613776	0.364116	0.884969	0.495391	4762.05	2236.67	2525.38	1.12908	1.12908	304	140	164	1.17143	1.17143
Wrist	Paraschiv-Ionescu (2020)	default	PFF	5018	One cane/crutch	0.212362	0.674485	0.611667	0.0930796	0.844801	0.129429	2619.43	1152.74	1466.69	1.27235	1.27235	200	37	163	4.40541	4.40541
Wrist	Wavelets	default	CHF	2014	None	0.936208	0.71598	0.732259	0.208296	0.992939	0.340774	3805.43	843.92	2961.51	3.50923	3.50923	155	57	98	1.7193	1.7193
Wrist	Wavelets	default	CHF	4023	One cane/crutch	1	0.873935	0.884964	0.431989	1	0.603341	2030.55	878.93	1151.62	1.31025	1.31025	64	19	45	2.36842	2.36842
Wrist	Wavelets	default	CHF	4025	Rollator	0.710788	0.888787	0.881722	0.208964	0.986729	0.322977	1462.27	429.81	1032.46	2.40214	2.40214	76	24	52	2.16667	2.16667
Wrist	Wavelets	default	CHF	4028	Rollator	0.0890022	0.947411	0.90657	0.0779533	0.954167	0.0831121	575.922	507.54	68.3819	0.134732	0.134732	43	20	23	1.15	1.15
Wrist	Wavelets	default	CHF	4029	One cane/crutch	0.959633	0.895307	0.897621	0.254809	0.998321	0.402692	1714.89	455.47	1259.42	2.7651	2.7651	88	17	71	4.17647	4.17647
Wrist	Wavelets	default	CHF	5003	None	0.942804	0.516452	0.56902	0.215201	0.984663	0.350417	5816.74	1317.77	4498.97	3.41408	3.41408	195	115	80	0.695652	0.695652
Wrist	Wavelets	default	CHF	5008	None	0.954096	0.651061	0.722761	0.458719	0.978614	0.61956	4442.16	2134.88	2307.28	1.08075	1.08075	123	71	52	0.732394	0.732394
Wrist	Wavelets	default	CHF	5012	None	0.994226	0.512289	0.817887	0.779389	0.98084	0.873796	7255.28	5686.85	1568.43	0.2758	0.2758	91	76	15	0.197368	0.197368
Wrist	Wavelets	default	CHF	5015	None	0.946772	0.823014	0.852145	0.622192	0.980478	0.750908	2946.85	1935.41	1011.44	0.522598	0.522598	64	53	11	0.207547	0.207547
Wrist	Wavelets	default	CHF	5019	None	0.948476	0.775218	0.795	0.352275	0.991506	0.513741	3410.02	1262.98	2147.04	1.69998	1.69998	145	72	73	1.01389	1.01389
Wrist	Wavelets	default	COPD	1006	None	0.928359	0.826985	0.837963	0.394532	0.989589	0.553738	3455.6	1467.17	1988.43	1.35528	1.35528	134	77	57	0.74026	0.74026
Wrist	Wavelets	default	COPD	1007	None	0.936893	0.662582	0.693143	0.258233	0.988199	0.404872	3752.67	1029.92	2722.75	2.64365	2.64365	141	80	61	0.7625	0.7625
Wrist	Wavelets	default	COPD	1012	None	0.971216	0.892776	0.902467	0.560783	0.995476	0.711021	2020.62	1166.42	854.205	0.732331	0.732331	53	35	18	0.514286	0.514286
Wrist	Wavelets	default	COPD	1019	None	0.926418	0.652435	0.693952	0.322508	0.980256	0.478454	3917.19	1356.93	2560.26	1.8868	1.8868	132	97	35	0.360825	0.360825
Wrist	Wavelets	default	COPD	1020	None	0.943353	0.801887	0.810775	0.241993	0.995286	0.385178	2343.92	600.87	1743.05	2.90088	2.90088	121	34	87	2.55882	2.55882
Wrist	Wavelets	default	COPD	1021	None	0.945051	0.691927	0.721388	0.287784	0.989648	0.441212	3862.1	1169.15	2692.95	2.30334	2.30334	115	86	29	0.337209	0.337209
Wrist	Wavelets	default	COPD	1022	None	0.921739	0.937307	0.93593	0.587956	0.991962	0.717949	1255.78	799.83	455.951	0.57006	0.57006	48	37	11	0.297297	0.297297
Wrist	Wavelets	default	COPD	1023	None	0.923884	0.735603	0.760983	0.352505	0.984134	0.510305	3328.86	1266.47	2062.39	1.62845	1.62845	126	81	45	0.555556	0.555556
Wrist	Wavelets	default	COPD	1024	None	0.938039	0.803554	0.821513	0.423939	0.988256	0.583961	2631.89	1184.11	1447.78	1.22267	1.22267	83	74	9	0.121622	0.121622
Wrist	Wavelets	default	COPD	1025	None	0.977504	0.847674	0.858964	0.379348	0.997479	0.54658	2117.12	820.51	1296.62	1.58025	1.58025	90	47	43	0.914894	0.914894
Wrist	Wavelets	default	COPD	1026	None	0.974111	0.872085	0.877527	0.300262	0.99833	0.459031	1674.28	513.7	1160.58	2.25926	2.25926	37	31	6	0.193548	0.193548
Wrist	Wavelets	default	COPD	1027	None	0.960792	0.642009	0.696522	0.356342	0.987559	0.519872	4162.88	1537.22	2625.66	1.70805	1.70805	134	103	31	0.300971	0.300971
Wrist	Wavelets	default	COPD	1028	None	0.826094	0.861916	0.859621	0.290585	0.986374	0.429937	1682.54	591.46	1091.08	1.84472	1.84472	95	38	57	1.5	1.5
Wrist	Wavelets	default	COPD	1029	None	0.953201	0.929857	0.931385	0.487603	0.996488	0.645172	1163.42	594.8	568.622	0.955988	0.955988	39	27	12	0.444444	0.444444
Wrist	Wavelets	default	COPD	2010	None	0.952324	0.715557	0.74956	0.359573	0.98895	0.522038	3764.08	1418.85	2345.23	1.65291	1.65291	129	77	52	0.675325	0.675325
Wrist	Wavelets	default	COPD	2012	None	0.928114	0.848893	0.855718	0.366701	0.99208	0.525698	2000.7	790.85	1209.85	1.52981	1.52981	89	40	49	1.225	1.225
Wrist	Wavelets	default	COPD	2013	None	0.949885	0.661875	0.683691	0.187144	0.993833	0.312684	3953.32	773.36	3179.96	4.11188	4.11188	122	71	51	0.71831	0.71831
Wrist	Wavelets	default	HA	1001	None	0.923477	0.810303	0.821644	0.351563	0.989592	0.509255	2613.8	993.81	1619.99	1.63008	1.63008	117	56	61	1.08929	1.08929
Wrist	Wavelets	default	HA	1002	None	0.9522	0.787814	0.820235	0.524373	0.985313	0.676307	3756.05	2067.55	1688.5	0.816666	0.816666	92	58	34	0.586207	0.586207
Wrist	Wavelets	default	HA	1008	None	0.988845	0.634411	0.762784	0.605675	0.990114	0.751221	5444.72	3337.94	2106.78	0.631161	0.631161	100	46	54	1.17391	1.17391
Wrist	Wavelets	default	HA	1010	None	0.909755	0.854895	0.86481	0.580376	0.977243	0.708663	2711.68	1727.06	984.62	0.570113	0.570113	96	82	14	0.170732	0.170732
Wrist	Wavelets	default	HA	1011	None	0.954951	0.783764	0.80037	0.321761	0.993863	0.48134	2649.95	889.07	1760.88	1.98058	1.98058	87	62	25	0.403226	0.403226
Wrist	Wavelets	default	HA	1014	None	0.951405	0.804697	0.840113	0.607872	0.981145	0.741795	3500.66	2235.37	1265.29	0.566033	0.566033	98	80	18	0.225	0.225
Wrist	Wavelets	default	HA	1016	None	0.914119	0.737409	0.759105	0.327606	0.983961	0.482346	3469.19	1241.38	2227.81	1.79462	1.79462	122	63	59	0.936508	0.936508
Wrist	Wavelets	default	HA	1017	None	0.943645	0.789912	0.817316	0.493508	0.984759	0.648082	3263.88	1708.05	1555.83	0.910882	0.910882	125	66	59	0.893939	0.893939
Wrist	Wavelets	default	HA	1018	None	0.929609	0.634643	0.686353	0.351015	0.976966	0.509606	4424.17	1662.93	2761.24	1.66047	1.66047	159	120	39	0.325	0.325
Wrist	Wavelets	default	HA	3002	None	0.944996	0.771413	0.800573	0.454944	0.985808	0.614198	3310.55	1589.03	1721.52	1.08338	1.08338	119	100	19	0.19	0.19
Wrist	Wavelets	default	HA	3003	None	0.92596	0.678233	0.718792	0.360368	0.979075	0.51882	4211.06	1632.85	2578.21	1.57896	1.57896	145	107	38	0.35514	0.35514
Wrist	Wavelets	default	HA	3006	None	0.921524	0.850986	0.863955	0.582142	0.979648	0.713533	2514.23	1586.49	927.744	0.584778	0.584778	84	72	12	0.166667	0.166667
Wrist	Wavelets	default	HA	3007	None	0.967516	0.739212	0.777422	0.427173	0.991244	0.592672	3477.08	1530.16	1946.92	1.27236	1.27236	114	94	20	0.212766	0.212766
Wrist	Wavelets	default	HA	3008	None	0.939637	0.674625	0.722653	0.389952	0.980579	0.551168	4361.45	1806.93	2554.52	1.41374	1.41374	149	88	61	0.693182	0.693182
Wrist	Wavelets	default	HA	3009	None	0.927403	0.878228	0.883576	0.48166	0.990015	0.634028	1945.32	1010.94	934.38	0.924269	0.924269	75	33	42	1.27273	1.27273
Wrist	Wavelets	default	HA	4009	None	0.991708	0.77704	0.856068	0.721562	0.993821	0.835337	2165.12	1577.94	587.185	0.372121	0.372121	48	14	34	2.42857	2.42857
Wrist	Wavelets	default	HA	5000	None	0.988993	0.706718	0.813944	0.673802	0.99055	0.801524	5482.23	3736.56	1745.67	0.467185	0.467185	88	56	32	0.571429	0.571429
Wrist	Wavelets	default	MS	2001	None	0.931492	0.826708	0.834778	0.309642	0.993133	0.464783	2165.59	718.29	1447.3	2.01492	2.01492	91	45	46	1.02222	1.02222
Wrist	Wavelets	default	MS	2003	None	0.968893	0.815924	0.838379	0.475241	0.993483	0.637694	3512.73	1722.27	1790.46	1.0396	1.0396	93	63	30	0.47619	0.47619
Wrist	Wavelets	default	MS	2005	One cane/crutch	0.973485	0.828787	0.843201	0.386142	0.996473	0.55295	2251.02	892.01	1359.01	1.52353	1.52353	81	42	39	0.928571	0.928571
Wrist	Wavelets	default	MS	2007	Walker	0.861259	0.862568	0.862544	0.107578	0.996916	0.191266	1486.91	185.96	1300.95	6.99588	6.99588	97	14	83	5.92857	5.92857
Wrist	Wavelets	default	MS	2008	None	0.927037	0.909064	0.910349	0.439891	0.993855	0.596659	1452.6	689.69	762.912	1.10617	1.10617	66	31	35	1.12903	1.12903
Wrist	Wavelets	default	MS	2011	Two crutches	0.967058	0.781451	0.803658	0.375539	0.994303	0.540993	2817.16	1094.31	1722.85	1.57437	1.57437	92	37	55	1.48649	1.48649
Wrist	Wavelets	default	MS	3004	None	0.957909	0.753876	0.781933	0.382918	0.991177	0.547126	3644.61	1454.02	2190.59	1.50657	1.50657	122	69	53	0.768116	0.768116
Wrist	Wavelets	default	MS	3012	None	0.975589	0.800447	0.818743	0.363175	0.996455	0.529308	2799.88	1044.48	1755.4	1.68065	1.68065	124	37	87	2.35135	2.35135
Wrist	Wavelets	default	MS	3014	None	0.971369	0.742092	0.793006	0.518099	0.989107	0.675766	3927.62	2093.68	1833.94	0.87594	0.87594	101	64	37	0.578125	0.578125
Wrist	Wavelets	default	MS	4005	None	0.990431	0.794831	0.832613	0.53611	0.997126	0.695665	1365.36	740.13	625.229	0.844756	0.844756	38	13	25	1.92308	1.92308
Wrist	Wavelets	default	MS	4006	None	0.973133	0.932661	0.934797	0.446097	0.998397	0.611757	622.43	284.98	337.45	1.18412	1.18412	24	13	11	0.846154	0.846154
Wrist	Wavelets	default	MS	4008	None	0.979552	0.822436	0.841607	0.433971	0.996557	0.601472	1275.59	564.14	711.454	1.26113	1.26113	39	24	15	0.625	0.625
Wrist	Wavelets	default	MS	4019	None	0.900105	0.878295	0.878958	0.188006	0.996452	0.311044	1362.57	283.99	1078.58	3.79795	3.79795	62	18	44	2.44444	2.44444
Wrist	Wavelets	default	PD	1003	None	0.991066	0.526425	0.719919	0.598942	0.988034	0.746652	7206.71	4356.86	2849.85	0.654107	0.654107	118	65	53	0.815385	0.815385
Wrist	Wavelets	default	PD	1004	None	0.903477	0.920183	0.917476	0.686416	0.980119	0.78013	2049.49	1556.72	492.772	0.316545	0.316545	70	56	14	0.25	0.25
Wrist	Wavelets	default	PD	1005	None	0.799866	0.96244	0.94948	0.648481	0.982305	0.716262	914.016	739.98	174.036	0.23519	0.23519	32	33	-1	-0.030303	0.030303
Wrist	Wavelets	default	PD	1009	None	0.906347	0.916738	0.915836	0.508643	0.990378	0.651605	1421.71	795.82	625.891	0.786473	0.786473	50	44	6	0.136364	0.136364
Wrist	Wavelets	default	PD	1013	None	0.910302	0.712512	0.736501	0.304126	0.982921	0.455929	3532.69	1173.83	2358.86	2.00954	2.00954	119	86	33	0.383721	0.383721
Wrist	Wavelets	default	PD	1015	None	0.995046	0.951207	0.952621	0.404701	0.999826	0.575384	740.305	300	440.305	1.46768	1.46768	33	22	11	0.5	0.5
Wrist	Wavelets	default	PD	3010	None	0.938732	0.990147	0.980481	0.956635	0.985875	0.947599	1376.84	1402.74	-25.9041	-0.0184668	0.0184668	17	22	-5	-0.227273	0.227273
Wrist	Wavelets	default	PD	3011	None	0.930712	0.873898	0.883196	0.590866	0.984723	0.722837	2547.27	1618.74	928.533	0.573615	0.573615	82	46	36	0.782609	0.782609
Wrist	Wavelets	default	PD	4002	None	0.987168	0.789181	0.829999	0.548759	0.995795	0.705395	1019.86	567.12	452.739	0.798313	0.798313	29	15	14	0.933333	0.933333
Wrist	Wavelets	default	PD	4003	None	0.968229	0.935286	0.944057	0.844441	0.987825	0.902109	1482.91	1293.58	189.326	0.146358	0.146358	27	21	6	0.285714	0.285714
Wrist	Wavelets	default	PD	4012	None	0.926535	0.892627	0.896052	0.49227	0.990838	0.642943	1570.44	834.27	736.168	0.882409	0.882409	55	31	24	0.774194	0.774194
Wrist	Wavelets	default	PD	4015	None	0.699161	0.951689	0.922027	0.658251	0.959627	0.678089	830.883	781.34	49.5428	0.0634075	0.0634075	35	46	-11	-0.23913	0.23913
Wrist	Wavelets	default	PD	4016	None	0.851305	0.968672	0.965152	0.456575	0.995276	0.594373	489.539	262.48	227.059	0.865053	0.865053	24	17	7	0.411765	0.411765
Wrist	Wavelets	default	PD	4017	Rollator	0.678187	0.762889	0.760809	0.0671534	0.989495	0.122206	2610.79	256.58	2354.21	9.17534	9.17534	128	26	102	3.92308	3.92308
Wrist	Wavelets	default	PD	4020	None	0.967644	0.912761	0.92779	0.807056	0.986809	0.880084	2887.1	2410.03	477.072	0.197953	0.197953	50	27	23	0.851852	0.851852
Wrist	Wavelets	default	PFF	5001	One cane/crutch	0.943162	0.960414	0.958959	0.687064	0.994576	0.794997	870.797	632.96	237.837	0.375753	0.375753	24	29	-5	-0.172414	0.172414
Wrist	Wavelets	default	PFF	5004	None	0.978817	0.867355	0.887839	0.624271	0.994531	0.762337	2495.83	1589.93	905.898	0.569772	0.569772	44	35	9	0.257143	0.257143
Wrist	Wavelets	default	PFF	5005	None	0.948165	0.903816	0.912773	0.713863	0.985693	0.814499	1855.87	1396.79	459.077	0.328666	0.328666	38	32	6	0.1875	0.1875
Wrist	Wavelets	default	PFF	5006	None	0.952703	0.839094	0.843197	0.181584	0.997892	0.30503	308.344	58.48	249.864	4.27264	4.27264	20	5	15	3	3
Wrist	Wavelets	default	PFF	5007	None	0.87093	0.880388	0.87948	0.436117	0.984666	0.581199	1861.59	929.9	931.694	1.00193	1.00193	65	51	14	0.27451	0.27451
Wrist	Wavelets	default	PFF	5009	None	0.966724	0.535782	0.602036	0.274484	0.988843	0.427568	5071.36	1432.01	3639.35	2.54143	2.54143	150	95	55	0.578947	0.578947
Wrist	Wavelets	default	PFF	5010	None	0.89636	0.741903	0.763582	0.361858	0.9777	0.515578	2574.43	1038.04	1536.39	1.48009	1.48009	81	49	32	0.653061	0.653061
Wrist	Wavelets	default	PFF	5014	None	0.930651	0.831074	0.844917	0.470777	0.986705	0.625261	3041.48	1539.33	1502.15	0.975844	0.975844	113	51	62	1.21569	1.21569
Wrist	Wavelets	default	PFF	5016	None	0.189877	0.854862	0.821671	0.064307	0.952577	0.0960754	1164.27	396.15	768.116	1.93895	1.93895	60	7	53	7.57143	7.57143
Wrist	Wavelets	default	PFF	5017	None	0.964873	0.338128	0.491507	0.320813	0.967436	0.481524	6770.29	2236.67	4533.62	2.02695	2.02695	80	140	-60	-0.428571	0.428571
Wrist	Wavelets	default	PFF	5018	One cane/crutch	0.401934	0.65429	0.619986	0.154623	0.874279	0.223331	2996.23	1152.74	1843.49	1.59923	1.59923	108	37	71	1.91892	1.91892
Wrist	Wavelets	optimized	CHF	2014	None	0.965343	0.672621	0.694258	0.190517	0.995904	0.318229	4293.46	843.92	3449.54	4.08752	4.08752	148	57	91	1.59649	1.59649
Wrist	Wavelets	optimized	CHF	4023	One cane/crutch	0.993192	0.891396	0.900302	0.467175	0.999268	0.63545	1864.82	878.93	985.89	1.12169	1.12169	67	19	48	2.52632	2.52632
Wrist	Wavelets	optimized	CHF	4025	Rollator	0.708016	0.877502	0.870774	0.192828	0.986433	0.303105	1578.67	429.81	1148.86	2.67295	2.67295	74	24	50	2.08333	2.08333
Wrist	Wavelets	optimized	CHF	4028	Rollator	0	0.941036	0.896264	0	0.949591	0	596.477	507.54	88.9366	0.175231	0.175231	41	20	21	1.05	1.05
Wrist	Wavelets	optimized	CHF	4029	One cane/crutch	0.971416	0.905677	0.908042	0.277556	0.998824	0.431751	1593.7	455.47	1138.23	2.49903	2.49903	75	17	58	3.41176	3.41176
Wrist	Wavelets	optimized	CHF	5003	None	0.968516	0.51215	0.568419	0.218265	0.991428	0.356247	5890.06	1317.77	4572.29	3.46972	3.46972	205	115	90	0.782609	0.782609
Wrist	Wavelets	optimized	CHF	5008	None	0.93357	0.603548	0.681634	0.421918	0.967011	0.581178	4725.09	2134.88	2590.21	1.21328	1.21328	132	71	61	0.859155	0.859155
Wrist	Wavelets	optimized	CHF	5012	None	0.991909	0.428915	0.785912	0.750628	0.968342	0.854564	7516.1	5686.85	1829.25	0.321663	0.321663	90	76	14	0.184211	0.184211
Wrist	Wavelets	optimized	CHF	5015	None	0.954185	0.744647	0.79397	0.534965	0.981411	0.685566	3453.34	1935.41	1517.93	0.784292	0.784292	82	53	29	0.54717	0.54717
Wrist	Wavelets	optimized	CHF	5019	None	0.945335	0.756104	0.77771	0.333149	0.990767	0.492673	3592.51	1262.98	2329.53	1.84447	1.84447	143	72	71	0.986111	0.986111
Wrist	Wavelets	optimized	COPD	1006	None	0.919353	0.816196	0.827367	0.377884	0.988143	0.535614	3572.38	1467.17	2105.21	1.43488	1.43488	144	77	67	0.87013	0.87013
Wrist	Wavelets	optimized	COPD	1007	None	0.953535	0.637398	0.672619	0.247955	0.990943	0.393568	3980.23	1029.92	2950.31	2.86461	2.86461	128	80	48	0.6	0.6
Wrist	Wavelets	optimized	COPD	1012	None	0.971814	0.883205	0.894152	0.539779	0.995522	0.694056	2100.66	1166.42	934.244	0.80095	0.80095	54	35	19	0.542857	0.542857
Wrist	Wavelets	optimized	COPD	1019	None	0.922403	0.664729	0.703774	0.329466	0.979578	0.485514	3816.78	1356.93	2459.85	1.81281	1.81281	138	97	41	0.42268	0.42268
Wrist	Wavelets	optimized	COPD	1020	None	0.911974	0.812882	0.819108	0.246287	0.992792	0.387835	2226.59	600.87	1625.72	2.70562	2.70562	113	34	79	2.32353	2.32353
Wrist	Wavelets	optimized	COPD	1021	None	0.963509	0.701663	0.732139	0.298445	0.993196	0.455729	3797.98	1169.15	2628.83	2.24849	2.24849	118	86	32	0.372093	0.372093
Wrist	Wavelets	optimized	COPD	1022	None	0.916522	0.928313	0.92727	0.553738	0.991348	0.690371	1325.91	799.83	526.084	0.657745	0.657745	48	37	11	0.297297	0.297297
Wrist	Wavelets	optimized	COPD	1023	None	0.947298	0.713264	0.744812	0.339813	0.988619	0.500196	3542.16	1266.47	2275.69	1.79688	1.79688	135	81	54	0.666667	0.666667
Wrist	Wavelets	optimized	COPD	1024	None	0.925144	0.796392	0.813585	0.411861	0.985721	0.569977	2669.21	1184.11	1485.1	1.25419	1.25419	98	74	24	0.324324	0.324324
Wrist	Wavelets	optimized	COPD	1025	None	0.97327	0.860196	0.870029	0.398702	0.997049	0.565674	2007.58	820.51	1187.07	1.44674	1.44674	80	47	33	0.702128	0.702128
Wrist	Wavelets	optimized	COPD	1026	None	0.951121	0.86232	0.867057	0.280194	0.996816	0.432867	1751.23	513.7	1237.53	2.40905	2.40905	38	31	7	0.225806	0.225806
Wrist	Wavelets	optimized	COPD	1027	None	0.979945	0.627868	0.688075	0.351996	0.993454	0.517945	4298.84	1537.22	2761.62	1.79651	1.79651	137	103	34	0.330097	0.330097
Wrist	Wavelets	optimized	COPD	1028	None	0.858796	0.854315	0.854602	0.287551	0.98881	0.430843	1767.23	591.46	1175.77	1.98792	1.98792	104	38	66	1.73684	1.73684
Wrist	Wavelets	optimized	COPD	1029	None	0.958215	0.924848	0.927031	0.471697	0.996846	0.632188	1208.2	594.8	613.403	1.03128	1.03128	53	27	26	0.962963	0.962963
Wrist	Wavelets	optimized	COPD	2010	None	0.961285	0.696647	0.734652	0.347005	0.990767	0.509934	3938.41	1418.85	2519.56	1.77578	1.77578	126	77	49	0.636364	0.636364
Wrist	Wavelets	optimized	COPD	2012	None	0.953877	0.860978	0.868981	0.392776	0.994975	0.556431	1921.57	790.85	1130.72	1.42975	1.42975	82	40	42	1.05	1.05
Wrist	Wavelets	optimized	COPD	2013	None	0.905779	0.659455	0.678113	0.178968	0.988426	0.298882	3939.41	773.36	3166.05	4.09388	4.09388	134	71	63	0.887324	0.887324
Wrist	Wavelets	optimized	HA	1001	None	0.937363	0.807588	0.820593	0.351726	0.991436	0.511516	2653.98	993.81	1660.17	1.67051	1.67051	107	56	51	0.910714	0.910714
Wrist	Wavelets	optimized	HA	1002	None	0.955814	0.796515	0.827932	0.535746	0.986554	0.686628	3688.88	2067.55	1621.33	0.784177	0.784177	106	58	48	0.827586	0.827586
Wrist	Wavelets	optimized	HA	1008	None	0.991118	0.620587	0.75479	0.597329	0.991938	0.745412	5534.17	3337.94	2196.23	0.65796	0.65796	102	46	56	1.21739	1.21739
Wrist	Wavelets	optimized	HA	1010	None	0.933395	0.835203	0.852949	0.555449	0.982712	0.696451	2906.42	1727.06	1179.36	0.682873	0.682873	102	82	20	0.243902	0.243902
Wrist	Wavelets	optimized	HA	1011	None	0.927855	0.794749	0.80766	0.326878	0.990343	0.483442	2532.32	889.07	1643.25	1.84828	1.84828	87	62	25	0.403226	0.403226
Wrist	Wavelets	optimized	HA	1014	None	0.953098	0.819381	0.851661	0.626754	0.982111	0.75622	3401.88	2235.37	1166.51	0.52184	0.52184	93	80	13	0.1625	0.1625
Wrist	Wavelets	optimized	HA	1016	None	0.900272	0.708059	0.731658	0.301482	0.980668	0.4517	3711.64	1241.38	2470.26	1.98993	1.98993	145	63	82	1.30159	1.30159
Wrist	Wavelets	optimized	HA	1017	None	0.946151	0.791113	0.818749	0.495604	0.985449	0.65048	3259.96	1708.05	1551.91	0.908586	0.908586	116	66	50	0.757576	0.757576
Wrist	Wavelets	optimized	HA	1018	None	0.94676	0.618503	0.676049	0.345353	0.982031	0.506096	4581.81	1662.93	2918.88	1.75526	1.75526	150	120	30	0.25	0.25
Wrist	Wavelets	optimized	HA	3002	None	0.943872	0.773052	0.801747	0.456434	0.985553	0.615316	3295.14	1589.03	1706.11	1.07368	1.07368	116	100	16	0.16	0.16
Wrist	Wavelets	optimized	HA	3003	None	0.963132	0.666449	0.715023	0.36115	0.989285	0.525318	4370.16	1632.85	2737.31	1.6764	1.6764	148	107	41	0.383178	0.383178
Wrist	Wavelets	optimized	HA	3006	None	0.883979	0.85254	0.85832	0.574554	0.970254	0.696444	2443.87	1586.49	857.377	0.540424	0.540424	82	72	10	0.138889	0.138889
Wrist	Wavelets	optimized	HA	3007	None	0.935486	0.752062	0.782761	0.431305	0.983049	0.590404	3328.51	1530.16	1798.35	1.17527	1.17527	117	94	23	0.244681	0.244681
Wrist	Wavelets	optimized	HA	3008	None	0.926278	0.698049	0.739412	0.404412	0.977157	0.563013	4145.93	1806.93	2339	1.29446	1.29446	152	88	64	0.727273	0.727273
Wrist	Wavelets	optimized	HA	3009	None	0.972616	0.891136	0.899997	0.521551	0.996265	0.678999	1884.84	1010.94	873.904	0.864447	0.864447	61	33	28	0.848485	0.848485
Wrist	Wavelets	optimized	HA	4009	None	0.992721	0.781871	0.859493	0.726145	0.994605	0.838761	2152.42	1577.94	574.482	0.364071	0.364071	49	14	35	2.5	2.5
Wrist	Wavelets	optimized	HA	5000	None	0.98918	0.696293	0.807551	0.666121	0.990571	0.796125	5546.66	3736.56	1810.1	0.484431	0.484431	90	56	34	0.607143	0.607143
Wrist	Wavelets	optimized	MS	2001	None	0.951105	0.803497	0.814865	0.287684	0.994948	0.44175	2381.44	718.29	1663.15	2.31543	2.31543	88	45	43	0.955556	0.955556
Wrist	Wavelets	optimized	MS	2003	None	0.982712	0.811855	0.836937	0.473321	0.996349	0.638911	3579.42	1722.27	1857.15	1.07832	1.07832	79	63	16	0.253968	0.253968
Wrist	Wavelets	optimized	MS	2005	One cane/crutch	0.949866	0.811458	0.825245	0.357889	0.993211	0.519894	2369.41	892.01	1477.4	1.65626	1.65626	91	42	49	1.16667	1.16667
Wrist	Wavelets	optimized	MS	2007	Walker	0.852188	0.870513	0.870167	0.11237	0.996744	0.198558	1409.05	185.96	1223.09	6.57715	6.57715	90	14	76	5.42857	5.42857
Wrist	Wavelets	optimized	MS	2008	None	0.941889	0.900343	0.903315	0.421338	0.995052	0.582227	1540.38	689.69	850.693	1.23344	1.23344	76	31	45	1.45161	1.45161
Wrist	Wavelets	optimized	MS	2011	Two crutches	0.966967	0.77826	0.800838	0.372124	0.994264	0.537427	2841.4	1094.31	1747.09	1.59652	1.59652	106	37	69	1.86486	1.86486
Wrist	Wavelets	optimized	MS	3004	None	0.945337	0.755564	0.78166	0.381424	0.988597	0.54354	3610.23	1454.02	2156.21	1.48293	1.48293	124	69	55	0.797101	0.797101
Wrist	Wavelets	optimized	MS	3012	None	0.972347	0.801927	0.819729	0.364127	0.995994	0.529838	2784.19	1044.48	1739.71	1.66562	1.66562	118	37	81	2.18919	2.18919
Wrist	Wavelets	optimized	MS	3014	None	0.984448	0.735304	0.79063	0.514952	0.993999	0.676195	4005.88	2093.68	1912.19	0.913318	0.913318	98	64	34	0.53125	0.53125
Wrist	Wavelets	optimized	MS	4005	None	0.991105	0.776796	0.818191	0.515275	0.997266	0.678038	1421.02	740.13	680.886	0.919954	0.919954	43	13	30	2.30769	2.30769
Wrist	Wavelets	optimized	MS	4006	None	0.963712	0.875024	0.879706	0.300577	0.997694	0.458233	913.703	284.98	628.723	2.2062	2.2062	37	13	24	1.84615	1.84615
Wrist	Wavelets	optimized	MS	4008	None	0.974617	0.79757	0.819173	0.400885	0.995596	0.568097	1372.94	564.14	808.798	1.43368	1.43368	43	24	19	0.791667	0.791667
Wrist	Wavelets	optimized	MS	4019	None	0.950402	0.886114	0.888065	0.207141	0.998251	0.340146	1304.48	283.99	1020.49	3.59342	3.59342	60	18	42	2.33333	2.33333
Wrist	Wavelets	optimized	PD	1003	None	0.992143	0.484642	0.695985	0.578738	0.988563	0.731043	7469.12	4356.86	3112.26	0.714335	0.714335	114	65	49	0.753846	0.753846
Wrist	Wavelets	optimized	PD	1004	None	0.905842	0.83075	0.842918	0.508596	0.978552	0.651435	2772.48	1556.72	1215.76	0.780973	0.780973	94	56	38	0.678571	0.678571
Wrist	Wavelets	optimized	PD	1005	None	0.793284	0.964581	0.950925	0.659888	0.981774	0.720464	891.422	739.98	151.442	0.204657	0.204657	31	33	-2	-0.0606061	0.0606061
Wrist	Wavelets	optimized	PD	1009	None	0.923058	0.906693	0.908114	0.484741	0.991995	0.635665	1520.43	795.82	724.61	0.91052	0.91052	47	44	3	0.0681818	0.0681818
Wrist	Wavelets	optimized	PD	1013	None	0.925729	0.715386	0.740898	0.309839	0.985873	0.464283	3527.23	1173.83	2353.4	2.00489	2.00489	117	86	31	0.360465	0.360465
Wrist	Wavelets	optimized	PD	1015	None	0.988111	0.9447	0.946101	0.3733	0.999581	0.541882	797.352	300	497.352	1.65784	1.65784	32	22	10	0.454545	0.454545
Wrist	Wavelets	optimized	PD	3010	None	0.950473	0.975368	0.970687	0.89934	0.988379	0.9242	1481.1	1402.74	78.3616	0.0558632	0.0558632	25	22	3	0.136364	0.136364
Wrist	Wavelets	optimized	PD	3011	None	0.933789	0.834718	0.850931	0.52505	0.984716	0.672159	2877.49	1618.74	1258.75	0.777612	0.777612	89	46	43	0.934783	0.934783
Wrist	Wavelets	optimized	PD	4002	None	0.988926	0.775759	0.819707	0.533877	0.996306	0.693412	1049.82	567.12	482.7	0.851143	0.851143	31	15	16	1.06667	1.06667
Wrist	Wavelets	optimized	PD	4003	None	0.998072	0.936741	0.953069	0.851289	0.999254	0.918856	1517.65	1293.58	224.068	0.173216	0.173216	25	21	4	0.190476	0.190476
Wrist	Wavelets	optimized	PD	4012	None	0.942159	0.898175	0.902618	0.50971	0.992816	0.661531	1542.82	834.27	708.55	0.849306	0.849306	52	31	21	0.677419	0.677419
Wrist	Wavelets	optimized	PD	4015	None	0.601551	0.94839	0.907651	0.608042	0.947045	0.604779	772.961	781.34	-8.37906	-0.010724	0.010724	42	46	-4	-0.0869565	0.0869565
Wrist	Wavelets	optimized	PD	4016	None	0.793038	0.970345	0.965027	0.452602	0.993449	0.576299	460.562	262.48	198.083	0.754657	0.754657	23	17	6	0.352941	0.352941
Wrist	Wavelets	optimized	PD	4017	Rollator	0.607527	0.769587	0.765608	0.062232	0.987327	0.112899	2523.98	256.58	2267.4	8.83703	8.83703	137	26	111	4.26923	4.26923
Wrist	Wavelets	optimized	PD	4020	None	0.980321	0.898856	0.921165	0.785181	0.991812	0.871967	3007.2	2410.03	597.173	0.247787	0.247787	46	27	19	0.703704	0.703704
Wrist	Wavelets	optimized	PFF	5001	One cane/crutch	0.917569	0.963134	0.95929	0.696378	0.992175	0.791816	833.922	632.96	200.962	0.317495	0.317495	36	29	7	0.241379	0.241379
Wrist	Wavelets	optimized	PFF	5004	None	0	1	0.816222		0.816222	0	0	1589.93	-1589.93	-1	1	0	35	-35	-1	1
Wrist	Wavelets	optimized	PFF	5005	None	0.945738	0.880326	0.893537	0.666667	0.98464	0.782052	1980.84	1396.79	584.046	0.418134	0.418134	48	32	16	0.5	0.5
Wrist	Wavelets	optimized	PFF	5006	None	0.981419	0.830422	0.835876	0.178221	0.999162	0.301661	323.617	58.48	265.137	4.53381	4.53381	20	5	15	3	3
Wrist	Wavelets	optimized	PFF	5007	None	0.897726	0.882508	0.88397	0.448002	0.98784	0.597718	1867.19	929.9	937.287	1.00794	1.00794	67	51	16	0.313725	0.313725
Wrist	Wavelets	optimized	PFF	5009	None	0	1	0.846258		0.846258	0	0	1432.01	-1432.01	-1	1	0	95	-95	-1	1
Wrist	Wavelets	optimized	PFF	5010	None	0.933333	0.713674	0.744505	0.347355	0.984977	0.506287	2791.5	1038.04	1753.46	1.6892	1.6892	90	49	41	0.836735	0.836735
Wrist	Wavelets	optimized	PFF	5014	None	0.959762	0.801032	0.823099	0.437847	0.991954	0.601354	3372.1	1539.33	1832.77	1.19063	1.19063	118	51	67	1.31373	1.31373
Wrist	Wavelets	optimized	PFF	5016	None	0.183329	0.8517	0.818341	0.0609817	0.952043	0.0915205	1184.62	396.15	788.475	1.99034	1.99034	65	7	58	8.28571	8.28571
Wrist	Wavelets	optimized	PFF	5017	None	0.97605	0.312534	0.474911	0.315083	0.975772	0.476383	6969.74	2236.67	4733.07	2.11612	2.11612	101	140	-39	-0.278571	0.278571
Wrist	Wavelets	optimized	PFF	5018	One cane/crutch	0.22393	0.633892	0.578164	0.0877775	0.838501	0.126118	2940.1	1152.74	1787.36	1.55053	1.55053	108	37	71	1.91892	1.91892
Wrist	Willetts (2018)	default	CHF	2014	None	0.896264	0.745208	0.756374	0.219218	0.989011	0.352273	3480	843.92	2636.08	3.12361	3.12361	7	57	-50	-0.877193	0.877193
Wrist	Willetts (2018)	default	CHF	4023	One cane/crutch	0.988313	0.928308	0.933558	0.569281	0.998794	0.722432	1530	878.93	651.07	0.740753	0.740753	4	19	-15	-0.789474	0.789474
Wrist	Willetts (2018)	default	CHF	4025	Rollator	0	1	0.960308		0.960308	0	0	429.81	-429.81	-1	1	0	24	-24	-1	1
Wrist	Willetts (2018)	default	CHF	4028	Rollator	0	1	0.952422		0.952422	0	0	507.54	-507.54	-1	1	0	20	-20	-1	1
Wrist	Willetts (2018)	default	CHF	4029	One cane/crutch	0.113026	0.984681	0.953334	0.215833	0.96749	0.14836	240	455.47	-215.47	-0.473072	0.473072	1	17	-16	-0.941176	0.941176
Wrist	Willetts (2018)	default	CHF	5003	None	0	1	0.876702		0.876702	0	0	1317.77	-1317.77	-1	1	0	115	-115	-1	1
Wrist	Willetts (2018)	default	CHF	5008	None	0.6546	0.773456	0.745334	0.472458	0.878418	0.548811	2970	2134.88	835.12	0.391179	0.391179	6	71	-65	-0.915493	0.915493
Wrist	Willetts (2018)	default	CHF	5012	None	0	1	0.365895		0.365895	0	0	5686.85	-5686.85	-1	1	0	76	-76	-1	1
Wrist	Willetts (2018)	default	CHF	5015	None	0.890559	0.765455	0.794903	0.538941	0.95784	0.671506	3210	1935.41	1274.59	0.658563	0.658563	5	53	-48	-0.90566	0.90566
Wrist	Willetts (2018)	default	CHF	5019	None	0.695963	0.84674	0.829525	0.369208	0.955766	0.482468	2400	1262.98	1137.02	0.900268	0.900268	5	72	-67	-0.930556	0.930556
Wrist	Willetts (2018)	default	COPD	1006	None	0.468581	0.945892	0.894204	0.512593	0.936131	0.4896	1350	1467.17	-117.17	-0.0798612	0.0798612	3	77	-74	-0.961039	0.961039
Wrist	Willetts (2018)	default	COPD	1007	None	0	1	0.88859		0.88859	0	0	1029.92	-1029.92	-1	1	0	80	-80	-1	1
Wrist	Willetts (2018)	default	COPD	1012	None	0.892125	0.90543	0.903786	0.570765	0.983483	0.696148	1830	1166.42	663.58	0.568903	0.568903	3	35	-32	-0.914286	0.914286
Wrist	Willetts (2018)	default	COPD	1019	None	0.0794219	0.932051	0.802852	0.172698	0.850055	0.108805	630	1356.93	-726.93	-0.535717	0.535717	2	97	-95	-0.979381	0.979381
Wrist	Willetts (2018)	default	COPD	1020	None	0.707349	0.891299	0.879741	0.303759	0.97846	0.425006	1410	600.87	809.13	1.3466	1.3466	3	34	-31	-0.911765	0.911765
Wrist	Willetts (2018)	default	COPD	1021	None	0.667937	0.830361	0.811457	0.341515	0.94996	0.451949	2310	1169.15	1140.85	0.975794	0.975794	3	86	-83	-0.965116	0.965116
Wrist	Willetts (2018)	default	COPD	1022	None	0.612422	0.976249	0.944062	0.714493	0.962899	0.659532	690	799.83	-109.83	-0.137317	0.137317	1	37	-36	-0.972973	0.972973
Wrist	Willetts (2018)	default	COPD	1023	None	0.755912	0.674894	0.685815	0.265923	0.946658	0.393438	3630	1266.47	2363.53	1.86623	1.86623	4	81	-77	-0.950617	0.950617
Wrist	Willetts (2018)	default	COPD	1024	None	0.0838148	0.96259	0.84524	0.256667	0.872076	0.126365	390	1184.11	-794.11	-0.670639	0.670639	1	74	-73	-0.986486	0.986486
Wrist	Willetts (2018)	default	COPD	1025	None	0.755443	0.836949	0.829861	0.306176	0.972923	0.435747	2040	820.51	1219.49	1.48626	1.48626	3	47	-44	-0.93617	0.93617
Wrist	Willetts (2018)	default	COPD	1026	None	0.4517	0.94707	0.920646	0.324722	0.968408	0.377828	720	513.7	206.3	0.401596	0.401596	3	31	-28	-0.903226	0.903226
Wrist	Willetts (2018)	default	COPD	1027	None	0.955311	0.49869	0.576774	0.282171	0.98185	0.435661	5250	1537.22	3712.78	2.41526	2.41526	5	103	-98	-0.951456	0.951456
Wrist	Willetts (2018)	default	COPD	1028	None	0.165856	0.990688	0.937832	0.549444	0.945493	0.254798	180	591.46	-411.46	-0.695668	0.695668	1	38	-37	-0.973684	0.973684
Wrist	Willetts (2018)	default	COPD	1029	None	0	1	0.934557		0.934557	0	0	594.8	-594.8	-1	1	0	27	-27	-1	1
Wrist	Willetts (2018)	default	COPD	2010	None	0.924391	0.661916	0.699611	0.314373	0.981204	0.469184	4200	1418.85	2781.15	1.96014	1.96014	3	77	-74	-0.961039	0.961039
Wrist	Willetts (2018)	default	COPD	2012	None	0.481589	0.896119	0.860406	0.304127	0.948283	0.372817	1260	790.85	469.15	0.593222	0.593222	4	40	-36	-0.9	0.9
Wrist	Willetts (2018)	default	COPD	2013	None	0.0511378	0.982189	0.911665	0.190476	0.926635	0.0806289	210	773.36	-563.36	-0.728458	0.728458	1	71	-70	-0.985915	0.985915
Wrist	Willetts (2018)	default	HA	1001	None	0.396004	0.917267	0.865032	0.347719	0.931676	0.370294	1140	993.81	146.19	0.147101	0.147101	4	56	-52	-0.928571	0.928571
Wrist	Willetts (2018)	default	HA	1002	None	0.688864	0.917086	0.872075	0.671174	0.923063	0.679904	2130	2067.55	62.45	0.0302048	0.0302048	1	58	-57	-0.982759	0.982759
Wrist	Willetts (2018)	default	HA	1008	None	0.92048	0.636211	0.739171	0.589636	0.933725	0.718816	5220	3337.94	1882.06	0.563839	0.563839	3	46	-43	-0.934783	0.934783
Wrist	Willetts (2018)	default	HA	1010	None	0.606062	0.943372	0.882409	0.702467	0.915651	0.650713	1500	1727.06	-227.06	-0.131472	0.131472	3	82	-79	-0.963415	0.963415
Wrist	Willetts (2018)	default	HA	1011	None	0.662244	0.905837	0.882208	0.430362	0.961488	0.521697	1380	889.07	490.93	0.552184	0.552184	4	62	-58	-0.935484	0.935484
Wrist	Willetts (2018)	default	HA	1014	None	0.796891	0.904907	0.878832	0.727276	0.933336	0.760494	2460	2235.37	224.63	0.100489	0.100489	1	80	-79	-0.9875	0.9875
Wrist	Willetts (2018)	default	HA	1016	None	0.79238	0.805081	0.803522	0.362637	0.965163	0.497562	2730	1241.38	1488.62	1.19917	1.19917	5	63	-58	-0.920635	0.920635
Wrist	Willetts (2018)	default	HA	1017	None	0.842998	0.860493	0.857374	0.567255	0.961927	0.678169	2550	1708.05	841.95	0.492931	0.492931	5	66	-61	-0.924242	0.924242
Wrist	Willetts (2018)	default	HA	1018	None	0.254169	0.955288	0.832376	0.547179	0.857659	0.347105	780	1662.93	-882.93	-0.530948	0.530948	2	120	-118	-0.983333	0.983333
Wrist	Willetts (2018)	default	HA	3002	None	0.619404	0.890598	0.845041	0.533387	0.920571	0.573187	1860	1589.03	270.97	0.170525	0.170525	5	100	-95	-0.95	0.95
Wrist	Willetts (2018)	default	HA	3003	None	0	1	0.836275		0.836275	0	0	1632.85	-1632.85	-1	1	0	107	-107	-1	1
Wrist	Willetts (2018)	default	HA	3006	None	0.665852	0.908541	0.863921	0.621228	0.923485	0.642766	1710	1586.49	123.51	0.0778511	0.0778511	2	72	-70	-0.972222	0.972222
Wrist	Willetts (2018)	default	HA	3007	None	0.018025	0.995803	0.832158	0.463333	0.834575	0.0347001	60	1530.16	-1470.16	-0.960788	0.960788	1	94	-93	-0.989362	0.989362
Wrist	Willetts (2018)	default	HA	3008	None	0.774162	0.842807	0.830366	0.521556	0.944009	0.623235	2700	1806.93	893.07	0.494247	0.494247	4	88	-84	-0.954545	0.954545
Wrist	Willetts (2018)	default	HA	3009	None	0.784082	0.965867	0.946099	0.737037	0.973449	0.759832	1080	1010.94	69.06	0.0683127	0.0683127	2	33	-31	-0.939394	0.939394
Wrist	Willetts (2018)	default	HA	4009	None	0.979429	0.796216	0.863664	0.736857	0.985171	0.841001	2100	1577.94	522.06	0.330849	0.330849	1	14	-13	-0.928571	0.928571
Wrist	Willetts (2018)	default	HA	5000	None	0.964975	0.712282	0.808271	0.672607	0.970759	0.792692	5370	3736.56	1633.44	0.437151	0.437151	4	56	-52	-0.928571	0.928571
Wrist	Willetts (2018)	default	MS	2001	None	0.760912	0.859497	0.851905	0.311243	0.977315	0.44178	1770	718.29	1051.71	1.46419	1.46419	3	45	-42	-0.933333	0.933333
Wrist	Willetts (2018)	default	MS	2003	None	0.830818	0.874341	0.867952	0.532185	0.96778	0.648787	2700	1722.27	977.73	0.567698	0.567698	4	63	-59	-0.936508	0.936508
Wrist	Willetts (2018)	default	MS	2005	One cane/crutch	0.660316	0.854893	0.83551	0.334859	0.957892	0.444369	1770	892.01	877.99	0.984283	0.984283	4	42	-38	-0.904762	0.904762
Wrist	Willetts (2018)	default	MS	2007	Walker	0.429562	0.952835	0.942959	0.149074	0.988615	0.221336	540	185.96	354.04	1.90385	1.90385	2	14	-12	-0.857143	0.857143
Wrist	Willetts (2018)	default	MS	2008	None	0.751839	0.951277	0.937011	0.543125	0.980299	0.630662	960	689.69	270.31	0.39193	0.39193	2	31	-29	-0.935484	0.935484
Wrist	Willetts (2018)	default	MS	2011	Two crutches	0.0562381	0.911175	0.808885	0.0792308	0.876602	0.0657832	780	1094.31	-314.31	-0.287222	0.287222	3	37	-34	-0.918919	0.918919
Wrist	Willetts (2018)	default	MS	3004	None	0.527844	0.9665	0.906179	0.715278	0.927739	0.607431	1080	1454.02	-374.02	-0.257232	0.257232	1	69	-68	-0.985507	0.985507
Wrist	Willetts (2018)	default	MS	3012	None	0.590922	0.922103	0.887506	0.46947	0.950796	0.523241	1320	1044.48	275.52	0.263787	0.263787	4	37	-33	-0.891892	0.891892
Wrist	Willetts (2018)	default	MS	3014	None	0	1	0.777935		0.777935	0	0	2093.68	-2093.68	-1	1	0	64	-64	-1	1
Wrist	Willetts (2018)	default	MS	4005	None	0.940431	0.905724	0.912428	0.704848	0.984499	0.805774	990	740.13	249.87	0.337603	0.337603	1	13	-12	-0.923077	0.923077
Wrist	Willetts (2018)	default	MS	4006	None	0.894627	0.944853	0.942201	0.474815	0.993823	0.620373	540	284.98	255.02	0.89487	0.89487	2	13	-11	-0.846154	0.846154
Wrist	Willetts (2018)	default	MS	4008	None	0.850344	0.905044	0.89837	0.554483	0.977535	0.671259	870	564.14	305.86	0.54217	0.54217	2	24	-22	-0.916667	0.916667
Wrist	Willetts (2018)	default	MS	4019	None	0.485155	0.969262	0.954567	0.330714	0.983643	0.393317	420	283.99	136.01	0.478925	0.478925	2	18	-16	-0.888889	0.888889
Wrist	Willetts (2018)	default	PD	1003	None	0.949168	0.377748	0.61571	0.521195	0.912386	0.672897	7950	4356.86	3593.14	0.824709	0.824709	4	65	-61	-0.938462	0.938462
Wrist	Willetts (2018)	default	PD	1004	None	0.448159	0.96058	0.877546	0.687353	0.900014	0.542563	1020	1556.72	-536.72	-0.344776	0.344776	3	56	-53	-0.946429	0.946429
Wrist	Willetts (2018)	default	PD	1005	None	0.361048	0.989388	0.939296	0.746667	0.94702	0.486736	360	739.98	-379.98	-0.5135	0.5135	1	33	-32	-0.969697	0.969697
Wrist	Willetts (2018)	default	PD	1009	None	0.487467	0.953857	0.913356	0.501154	0.951386	0.494216	780	795.82	-15.82	-0.0198789	0.0198789	1	44	-43	-0.977273	0.977273
Wrist	Willetts (2018)	default	PD	1013	None	0.881555	0.706275	0.727534	0.292913	0.977376	0.439721	3570	1173.83	2396.17	2.04133	2.04133	2	86	-84	-0.976744	0.976744
Wrist	Willetts (2018)	default	PD	1015	None	0	1	0.967739		0.967739	0	0	300	-300	-1	1	0	22	-22	-1	1
Wrist	Willetts (2018)	default	PD	3010	None	0.65502	0.988549	0.925842	0.929798	0.925238	0.768588	990	1402.74	-412.74	-0.294238	0.294238	2	22	-20	-0.909091	0.909091
Wrist	Willetts (2018)	default	PD	3011	None	0.154944	0.98336	0.847789	0.645641	0.856053	0.249913	390	1618.74	-1228.74	-0.759072	0.759072	2	46	-44	-0.956522	0.956522
Wrist	Willetts (2018)	default	PD	4002	None	0	1	0.793832		0.793832	0	0	567.12	-567.12	-1	1	0	15	-15	-1	1
Wrist	Willetts (2018)	default	PD	4003	None	0.968307	0.940043	0.947567	0.854218	0.987915	0.907691	1470	1293.58	176.42	0.136381	0.136381	1	21	-20	-0.952381	0.952381
Wrist	Willetts (2018)	default	PD	4012	None	0	1	0.898992		0.898992	0	0	834.27	-834.27	-1	1	0	31	-31	-1	1
Wrist	Willetts (2018)	default	PD	4015	None	0	1	0.882541		0.882541	0	0	781.34	-781.34	-1	1	0	46	-46	-1	1
Wrist	Willetts (2018)	default	PD	4016	None	0	1	0.970009		0.970009	0	0	262.48	-262.48	-1	1	0	17	-17	-1	1
Wrist	Willetts (2018)	default	PD	4017	Rollator	0	1	0.975449		0.975449	0	0	256.58	-256.58	-1	1	0	26	-26	-1	1
Wrist	Willetts (2018)	default	PD	4020	None	0.891002	0.970426	0.948676	0.919103	0.959364	0.904834	2340	2410.03	-70.03	-0.0290577	0.0290577	2	27	-25	-0.925926	0.925926
Wrist	Willetts (2018)	default	PFF	5001	One cane/crutch	0.0489873	0.991493	0.911969	0.346667	0.918791	0.085844	90	632.96	-542.96	-0.857811	0.857811	1	29	-28	-0.965517	0.965517
Wrist	Willetts (2018)	default	PFF	5004	None	0	1	0.816222		0.816222	0	0	1589.93	-1589.93	-1	1	0	35	-35	-1	1
Wrist	Willetts (2018)	default	PFF	5005	None	0.0469799	0.995627	0.804032	0.731111	0.804991	0.0882866	90	1396.79	-1306.79	-0.935567	0.935567	1	32	-31	-0.96875	0.96875
Wrist	Willetts (2018)	default	PFF	5006	None	0	1	0.96388		0.96388	0	0	58.48	-58.48	-1	1	0	5	-5	-1	1
Wrist	Willetts (2018)	default	PFF	5007	None	0.380591	0.985995	0.927864	0.742708	0.937446	0.503282	480	929.9	-449.9	-0.483815	0.483815	1	51	-50	-0.980392	0.980392
Wrist	Willetts (2018)	default	PFF	5009	None	0	1	0.846258		0.846258	0	0	1432.01	-1432.01	-1	1	0	95	-95	-1	1
Wrist	Willetts (2018)	default	PFF	5010	None	0	1	0.859642		0.859642	0	0	1038.04	-1038.04	-1	1	0	49	-49	-1	1
Wrist	Willetts (2018)	default	PFF	5014	None	0	1	0.860979		0.860979	0	0	1539.33	-1539.33	-1	1	0	51	-51	-1	1
Wrist	Willetts (2018)	default	PFF	5016	None	0	0.972219	0.923694	0	0.948735	0	210	396.15	-186.15	-0.469898	0.469898	1	7	-6	-0.857143	0.857143
Wrist	Willetts (2018)	default	PFF	5017	None	0.205393	0.902725	0.732072	0.406228	0.778083	0.272837	1140	2236.67	-1096.67	-0.490314	0.490314	2	140	-138	-0.985714	0.985714
Wrist	Willetts (2018)	default	PFF	5018	One cane/crutch	0	1	0.864066		0.864066	0	0	1152.74	-1152.74	-1	1	0	37	-37	-1	1
Wrist	Willetts (2018)	optimized	CHF	2014	None	0.380757	0.941028	0.899614	0.340084	0.950098	0.359273	953	843.92	109.08	0.129254	0.129254	53	57	-4	-0.0701754	0.0701754
Wrist	Willetts (2018)	optimized	CHF	4023	One cane/crutch	0.948599	0.95594	0.955298	0.67365	0.994871	0.787825	1241	878.93	362.07	0.411944	0.411944	40	19	21	1.10526	1.10526
Wrist	Willetts (2018)	optimized	CHF	4025	Rollator	0.613537	0.949358	0.936029	0.333668	0.983453	0.432256	796	429.81	366.19	0.851981	0.851981	54	24	30	1.25	1.25
Wrist	Willetts (2018)	optimized	CHF	4028	Rollator	0.00509704	0.988013	0.941248	0.0208	0.952106	0.00818769	125	507.54	-382.54	-0.753714	0.753714	11	20	-9	-0.45	0.45
Wrist	Willetts (2018)	optimized	CHF	4029	One cane/crutch	0.134628	0.973603	0.943431	0.159845	0.967907	0.146157	386	455.47	-69.47	-0.152524	0.152524	36	17	19	1.11765	1.11765
Wrist	Willetts (2018)	optimized	CHF	5003	None	0.461844	0.890894	0.837993	0.373168	0.921698	0.412797	1651	1317.77	333.23	0.252874	0.252874	73	115	-42	-0.365217	0.365217
Wrist	Willetts (2018)	optimized	CHF	5008	None	0.839196	0.846575	0.844829	0.628986	0.944401	0.719042	2860	2134.88	725.12	0.339654	0.339654	67	71	-4	-0.056338	0.056338
Wrist	Willetts (2018)	optimized	CHF	5012	None	0.945906	0.691964	0.85299	0.841815	0.880686	0.89083	6402	5686.85	715.15	0.125755	0.125755	48	76	-28	-0.368421	0.368421
Wrist	Willetts (2018)	optimized	CHF	5015	None	0.663647	0.935373	0.871412	0.759694	0.900331	0.708429	1697	1935.41	-238.41	-0.123183	0.123183	35	53	-18	-0.339623	0.339623
Wrist	Willetts (2018)	optimized	CHF	5019	None	0.477537	0.921239	0.870579	0.438672	0.931881	0.45728	1386	1262.98	123.02	0.0974046	0.0974046	60	72	-12	-0.166667	0.166667
Wrist	Willetts (2018)	optimized	COPD	1006	None	0.471018	0.957042	0.904411	0.5711	0.937099	0.516254	1218	1467.17	-249.17	-0.16983	0.16983	71	77	-6	-0.0779221	0.0779221
Wrist	Willetts (2018)	optimized	COPD	1007	None	0.314767	0.930671	0.862053	0.362749	0.915488	0.337059	902	1029.92	-127.92	-0.124204	0.124204	45	80	-35	-0.4375	0.4375
Wrist	Willetts (2018)	optimized	COPD	1012	None	0.758968	0.979003	0.951819	0.835936	0.96646	0.795595	1063	1166.42	-103.42	-0.0886645	0.0886645	14	35	-21	-0.6	0.6
Wrist	Willetts (2018)	optimized	COPD	1019	None	0.509161	0.903331	0.843602	0.484712	0.911543	0.496636	1439	1356.93	82.07	0.0604821	0.0604821	61	97	-36	-0.371134	0.371134
Wrist	Willetts (2018)	optimized	COPD	1020	None	0.68621	0.951889	0.935196	0.488824	0.978376	0.570938	850	600.87	249.13	0.414615	0.414615	47	34	13	0.382353	0.382353
Wrist	Willetts (2018)	optimized	COPD	1021	None	0.356109	0.906164	0.842143	0.333281	0.914414	0.344317	1262	1169.15	92.85	0.0794167	0.0794167	53	86	-33	-0.383721	0.383721
Wrist	Willetts (2018)	optimized	COPD	1022	None	0.653416	0.971909	0.943733	0.693017	0.966548	0.672634	759	799.83	-40.83	-0.0510483	0.0510483	30	37	-7	-0.189189	0.189189
Wrist	Willetts (2018)	optimized	COPD	1023	None	0.58841	0.914889	0.870881	0.518565	0.9345	0.551284	1449	1266.47	182.53	0.144125	0.144125	52	81	-29	-0.358025	0.358025
Wrist	Willetts (2018)	optimized	COPD	1024	None	0.746546	0.908455	0.886834	0.556902	0.958774	0.637928	1601	1184.11	416.89	0.35207	0.35207	55	74	-19	-0.256757	0.256757
Wrist	Willetts (2018)	optimized	COPD	1025	None	0.732704	0.954013	0.934767	0.602786	0.974008	0.661426	1005	820.51	184.49	0.224848	0.224848	35	47	-12	-0.255319	0.255319
Wrist	Willetts (2018)	optimized	COPD	1026	None	0.630796	0.956727	0.939341	0.450967	0.978718	0.525934	724	513.7	210.3	0.409383	0.409383	21	31	-10	-0.322581	0.322581
Wrist	Willetts (2018)	optimized	COPD	1027	None	0.367189	0.886186	0.797435	0.399579	0.871611	0.3827	1425	1537.22	-112.22	-0.0730019	0.0730019	48	103	-55	-0.533981	0.533981
Wrist	Willetts (2018)	optimized	COPD	1028	None	0.705685	0.965531	0.94888	0.583634	0.979556	0.638883	721	591.46	129.54	0.219017	0.219017	40	38	2	0.0526316	0.0526316
Wrist	Willetts (2018)	optimized	COPD	1029	None	0.638476	0.965239	0.943854	0.562592	0.974443	0.598137	679	594.8	84.2	0.14156	0.14156	35	27	8	0.296296	0.296296
Wrist	Willetts (2018)	optimized	COPD	2010	None	0.757701	0.875342	0.858447	0.504781	0.95564	0.605906	2144	1418.85	725.15	0.511083	0.511083	52	77	-25	-0.324675	0.324675
Wrist	Willetts (2018)	optimized	COPD	2012	None	0.676511	0.955132	0.931129	0.587023	0.969059	0.628598	917	790.85	126.15	0.159512	0.159512	41	40	1	0.025	0.025
Wrist	Willetts (2018)	optimized	COPD	2013	None	0.396702	0.924699	0.884706	0.301555	0.949245	0.342646	1029	773.36	255.64	0.330558	0.330558	53	71	-18	-0.253521	0.253521
Wrist	Willetts (2018)	optimized	HA	1001	None	0.485914	0.952203	0.905476	0.531004	0.943282	0.50746	916	993.81	-77.81	-0.0782946	0.0782946	49	56	-7	-0.125	0.125
Wrist	Willetts (2018)	optimized	HA	1002	None	0.749819	0.945675	0.907048	0.772258	0.938972	0.760873	2015	2067.55	-52.55	-0.0254166	0.0254166	34	58	-24	-0.413793	0.413793
Wrist	Willetts (2018)	optimized	HA	1008	None	0.873886	0.921896	0.904507	0.864015	0.927916	0.868923	3382	3337.94	44.06	0.0131998	0.0131998	37	46	-9	-0.195652	0.195652
Wrist	Willetts (2018)	optimized	HA	1010	None	0.349074	0.958496	0.848354	0.649786	0.869707	0.454164	934	1727.06	-793.06	-0.459197	0.459197	40	82	-42	-0.512195	0.512195
Wrist	Willetts (2018)	optimized	HA	1011	None	0.543934	0.956973	0.916907	0.575915	0.951299	0.559468	847	889.07	-42.07	-0.0473191	0.0473191	32	62	-30	-0.483871	0.483871
Wrist	Willetts (2018)	optimized	HA	1014	None	0.797693	0.944707	0.909218	0.821137	0.936202	0.809245	2181	2235.37	-54.37	-0.0243226	0.0243226	40	80	-40	-0.5	0.5
Wrist	Willetts (2018)	optimized	HA	1016	None	0.39499	0.933067	0.867003	0.452337	0.916799	0.421723	1091	1241.38	-150.38	-0.121139	0.121139	41	63	-22	-0.349206	0.349206
Wrist	Willetts (2018)	optimized	HA	1017	None	0.630806	0.927737	0.874807	0.654414	0.920533	0.642393	1654	1708.05	-54.05	-0.0316443	0.0316443	55	66	-11	-0.166667	0.166667
Wrist	Willetts (2018)	optimized	HA	1018	None	0.411089	0.923703	0.833838	0.533875	0.880648	0.464504	1293	1662.93	-369.93	-0.222457	0.222457	43	120	-77	-0.641667	0.641667
Wrist	Willetts (2018)	optimized	HA	3002	None	0.701192	0.92375	0.886364	0.649942	0.938694	0.674595	1728	1589.03	138.97	0.0874559	0.0874559	53	100	-47	-0.47	0.47
Wrist	Willetts (2018)	optimized	HA	3003	None	0.690841	0.912646	0.876331	0.607585	0.937805	0.646544	1872	1632.85	239.15	0.146462	0.146462	64	107	-43	-0.401869	0.401869
Wrist	Willetts (2018)	optimized	HA	3006	None	0.367619	0.958556	0.849907	0.666477	0.870609	0.473863	880	1586.49	-706.49	-0.445316	0.445316	46	72	-26	-0.361111	0.361111
Wrist	Willetts (2018)	optimized	HA	3007	None	0.792583	0.886927	0.871137	0.58488	0.955103	0.673072	2090	1530.16	559.84	0.36587	0.36587	62	94	-32	-0.340426	0.340426
Wrist	Willetts (2018)	optimized	HA	3008	None	0.807587	0.921148	0.900567	0.693906	0.955808	0.746443	2117	1806.93	310.07	0.1716	0.1716	74	88	-14	-0.159091	0.159091
Wrist	Willetts (2018)	optimized	HA	3009	None	0.520095	0.976924	0.927247	0.733333	0.943452	0.608575	720	1010.94	-290.94	-0.287792	0.287792	25	33	-8	-0.242424	0.242424
Wrist	Willetts (2018)	optimized	HA	4009	None	0.897968	0.897371	0.897591	0.836005	0.937871	0.865879	1697	1577.94	119.06	0.0754528	0.0754528	25	14	11	0.785714	0.785714
Wrist	Willetts (2018)	optimized	HA	5000	None	0.777478	0.915081	0.86281	0.848673	0.870356	0.811517	3429	3736.56	-307.56	-0.082311	0.082311	45	56	-11	-0.196429	0.196429
Wrist	Willetts (2018)	optimized	MS	2001	None	0.701105	0.935067	0.917049	0.47395	0.974021	0.565571	1071	718.29	352.71	0.491041	0.491041	45	45	0	0	0
Wrist	Willetts (2018)	optimized	MS	2003	None	0.839376	0.935206	0.921138	0.6903	0.971297	0.757573	2103	1722.27	380.73	0.221063	0.221063	29	63	-34	-0.539683	0.539683
Wrist	Willetts (2018)	optimized	MS	2005	One cane/crutch	0.873552	0.91053	0.906846	0.519272	0.984868	0.651354	1510	892.01	617.99	0.692806	0.692806	60	42	18	0.428571	0.428571
Wrist	Willetts (2018)	optimized	MS	2007	Walker	0.171825	0.958655	0.943805	0.074023	0.983654	0.10347	435	185.96	249.04	1.33921	1.33921	39	14	25	1.78571	1.78571
Wrist	Willetts (2018)	optimized	MS	2008	None	0.868349	0.957587	0.951204	0.611992	0.989519	0.717973	984	689.69	294.31	0.426728	0.426728	42	31	11	0.354839	0.354839
Wrist	Willetts (2018)	optimized	MS	2011	Two crutches	0.011466	0.941328	0.830072	0.0258727	0.875102	0.01589	487	1094.31	-607.31	-0.554971	0.554971	26	37	-11	-0.297297	0.297297
Wrist	Willetts (2018)	optimized	MS	3004	None	0.779228	0.922694	0.902965	0.616432	0.963253	0.688336	1850	1454.02	395.98	0.272335	0.272335	64	69	-5	-0.0724638	0.0724638
Wrist	Willetts (2018)	optimized	MS	3012	None	0.870697	0.924929	0.919263	0.575	0.983954	0.692608	1588	1044.48	543.52	0.520374	0.520374	50	37	13	0.351351	0.351351
Wrist	Willetts (2018)	optimized	MS	3014	None	0.731475	0.925602	0.882493	0.737296	0.923521	0.734374	2086	2093.68	-7.68	-0.00366818	0.00366818	49	64	-15	-0.234375	0.234375
Wrist	Willetts (2018)	optimized	MS	4005	None	0.881402	0.935471	0.925027	0.765808	0.970543	0.819549	854	740.13	113.87	0.153851	0.153851	23	13	10	0.769231	0.769231
Wrist	Willetts (2018)	optimized	MS	4006	None	0.136427	0.986408	0.941538	0.358716	0.953479	0.197674	109	284.98	-175.98	-0.617517	0.617517	7	13	-6	-0.461538	0.461538
Wrist	Willetts (2018)	optimized	MS	4008	None	0.110524	0.94309	0.8415	0.212542	0.884112	0.145425	295	564.14	-269.14	-0.47708	0.47708	20	24	-4	-0.166667	0.166667
Wrist	Willetts (2018)	optimized	MS	4019	None	0.820817	0.96807	0.9636	0.44592	0.994239	0.577893	527	283.99	243.01	0.855699	0.855699	24	18	6	0.333333	0.333333
Wrist	Willetts (2018)	optimized	PD	1003	None	0.766276	0.883462	0.834661	0.824322	0.841191	0.79424	4058	4356.86	-298.86	-0.0685953	0.0685953	45	65	-20	-0.307692	0.307692
Wrist	Willetts (2018)	optimized	PD	1004	None	0.826579	0.979122	0.954403	0.884473	0.966883	0.854547	1462	1556.72	-94.72	-0.0608459	0.0608459	32	56	-24	-0.428571	0.428571
Wrist	Willetts (2018)	optimized	PD	1005	None	0.523573	0.995322	0.957714	0.906512	0.960185	0.663772	430	739.98	-309.98	-0.418903	0.418903	13	33	-20	-0.606061	0.606061
Wrist	Willetts (2018)	optimized	PD	1009	None	0.490959	0.974112	0.932155	0.643301	0.952658	0.556899	612	795.82	-183.82	-0.230982	0.230982	19	44	-25	-0.568182	0.568182
Wrist	Willetts (2018)	optimized	PD	1013	None	0.366127	0.917304	0.850454	0.379301	0.912927	0.372598	1145	1173.83	-28.83	-0.0245606	0.0245606	43	86	-43	-0.5	0.5
Wrist	Willetts (2018)	optimized	PD	1015	None	0.504293	0.990169	0.974494	0.630992	0.983585	0.560573	242	300	-58	-0.193333	0.193333	13	22	-9	-0.409091	0.409091
Wrist	Willetts (2018)	optimized	PD	3010	None	0.914894	0.988252	0.97446	0.947458	0.98045	0.930891	1357	1402.74	-45.74	-0.0326076	0.0326076	17	22	-5	-0.227273	0.227273
Wrist	Willetts (2018)	optimized	PD	3011	None	0.574734	0.977845	0.911876	0.83542	0.921576	0.680981	1118	1618.74	-500.74	-0.309339	0.309339	32	46	-14	-0.304348	0.304348
Wrist	Willetts (2018)	optimized	PD	4002	None	0.0318158	0.950742	0.761289	0.143651	0.790841	0.0520938	126	567.12	-441.12	-0.777825	0.777825	11	15	-4	-0.266667	0.266667
Wrist	Willetts (2018)	optimized	PD	4003	None	0.972625	0.962313	0.965059	0.90351	0.989784	0.936794	1396	1293.58	102.42	0.0791756	0.0791756	18	21	-3	-0.142857	0.142857
Wrist	Willetts (2018)	optimized	PD	4012	None	0.0555754	0.984269	0.890463	0.284146	0.902683	0.0929676	164	834.27	-670.27	-0.803421	0.803421	13	31	-18	-0.580645	0.580645
Wrist	Willetts (2018)	optimized	PD	4015	None	0.378876	0.977857	0.907502	0.694872	0.922051	0.490377	429	781.34	-352.34	-0.450943	0.450943	18	46	-28	-0.608696	0.608696
Wrist	Willetts (2018)	optimized	PD	4016	None	0.552024	0.992501	0.979291	0.694762	0.986237	0.615222	210	262.48	-52.48	-0.199939	0.199939	9	17	-8	-0.470588	0.470588
Wrist	Willetts (2018)	optimized	PD	4017	Rollator	0.204685	0.928215	0.910452	0.0669598	0.97889	0.100909	796	256.58	539.42	2.10235	2.10235	50	26	24	0.923077	0.923077
Wrist	Willetts (2018)	optimized	PD	4020	None	0.598144	0.96841	0.867016	0.877157	0.864688	0.711267	1646	2410.03	-764.03	-0.317021	0.317021	22	27	-5	-0.185185	0.185185
Wrist	Willetts (2018)	optimized	PFF	5001	One cane/crutch	0.130005	0.989264	0.916765	0.527389	0.925036	0.208591	157	632.96	-475.96	-0.751959	0.751959	12	29	-17	-0.586207	0.586207
Wrist	Willetts (2018)	optimized	PFF	5004	None	0	1	0.816222		0.816222	0	0	1589.93	-1589.93	-1	1	0	35	-35	-1	1
Wrist	Willetts (2018)	optimized	PFF	5005	None	0.242967	0.954881	0.811098	0.57678	0.832887	0.341907	590	1396.79	-806.79	-0.577603	0.577603	23	32	-9	-0.28125	0.28125
Wrist	Willetts (2018)	optimized	PFF	5006	None	0.907095	0.909292	0.909213	0.272589	0.996186	0.419204	197	58.48	138.52	2.36867	2.36867	14	5	9	1.8	1.8
Wrist	Willetts (2018)	optimized	PFF	5007	None	0.398634	0.958428	0.904676	0.504595	0.937517	0.445399	740	929.9	-189.9	-0.204216	0.204216	31	51	-20	-0.392157	0.392157
Wrist	Willetts (2018)	optimized	PFF	5009	None	0	1	0.846258		0.846258	0	0	1432.01	-1432.01	-1	1	0	95	-95	-1	1
Wrist	Willetts (2018)	optimized	PFF	5010	None	0.717912	0.907962	0.881287	0.560164	0.951722	0.629303	1338	1038.04	299.96	0.288968	0.288968	34	49	-15	-0.306122	0.306122
Wrist	Willetts (2018)	optimized	PFF	5014	None	0.485056	0.969478	0.902133	0.719578	0.92101	0.579488	1042	1539.33	-497.33	-0.323082	0.323082	38	51	-13	-0.254902	0.254902
Wrist	Willetts (2018)	optimized	PFF	5016	None	0.00277008	0.940746	0.89393	0.00244989	0.94725	0.00260017	449	396.15	52.85	0.133409	0.133409	27	7	20	2.85714	2.85714
Wrist	Willetts (2018)	optimized	PFF	5017	None	0.307402	0.93434	0.780915	0.602696	0.806332	0.407143	1150	2236.67	-1086.67	-0.485843	0.485843	21	140	-119	-0.85	0.85
Wrist	Willetts (2018)	optimized	PFF	5018	One cane/crutch	0.054817	0.930806	0.81173	0.11082	0.862256	0.073351	573	1152.74	-579.74	-0.502923	0.502923	39	37	2	0.0540541	0.0540541
Lower-back	Iluz (2014) - GSD_A	default	CHF	2014	None	0.880522	0.943926	0.939239	0.556215	0.989998	0.681766	1330.5	843.92	486.58	0.576571	0.576571	105	57	48	0.842105	0.842105
Lower-back	Iluz (2014) - GSD_A	default	CHF	4023	One cane/crutch	0.927834	0.994952	0.98908	0.946303	0.993094	0.936977	861	878.93	-17.93	-0.0203998	0.0203998	22	19	3	0.157895	0.157895
Lower-back	Iluz (2014) - GSD_A	default	CHF	4025	Rollator	0.880111	0.990376	0.985999	0.790785	0.995021	0.83306	478.5	429.81	48.69	0.113283	0.113283	26	24	2	0.0833333	0.0833333
Lower-back	Iluz (2014) - GSD_A	default	CHF	4028	Rollator	0.87081	0.996171	0.990207	0.919098	0.993563	0.894302	481.5	507.54	-26.04	-0.0513063	0.0513063	15	20	-5	-0.25	0.25
Lower-back	Iluz (2014) - GSD_A	default	CHF	4029	One cane/crutch	0.925158	0.991575	0.989187	0.803791	0.997192	0.860215	523.5	455.47	68.03	0.149362	0.149362	22	17	5	0.294118	0.294118
Lower-back	Iluz (2014) - GSD_A	default	CHF	5003	None	0.208996	0.986474	0.890612	0.684844	0.898657	0.320257	402	1317.77	-915.77	-0.694939	0.694939	39	115	-76	-0.66087	0.66087
Lower-back	Iluz (2014) - GSD_A	default	CHF	5008	None	0.939401	0.960238	0.955308	0.879844	0.980815	0.908648	2275.5	2134.88	140.62	0.0658679	0.0658679	82	71	11	0.15493	0.15493
Lower-back	Iluz (2014) - GSD_A	default	CHF	5012	None	0.976428	0.876749	0.939956	0.932109	0.955481	0.953754	5955	5686.85	268.15	0.0471526	0.0471526	84	76	8	0.105263	0.105263
Lower-back	Iluz (2014) - GSD_A	default	CHF	5015	None	0.942191	0.96569	0.960158	0.894225	0.981904	0.917582	2035.5	1935.41	100.09	0.0517151	0.0517151	69	53	16	0.301887	0.301887
Lower-back	Iluz (2014) - GSD_A	default	CHF	5019	None	0.92295	0.95406	0.950508	0.721407	0.989698	0.809827	1611	1262.98	348.02	0.275555	0.275555	95	72	23	0.319444	0.319444
Lower-back	Iluz (2014) - GSD_A	default	COPD	1006	None	0.800379	0.986136	0.96602	0.875167	0.976007	0.836104	1335	1467.17	-132.17	-0.090085	0.090085	88	77	11	0.142857	0.142857
Lower-back	Iluz (2014) - GSD_A	default	COPD	1007	None	0.787879	0.958702	0.93967	0.705183	0.973008	0.744241	1146	1029.92	116.08	0.112708	0.112708	99	80	19	0.2375	0.2375
Lower-back	Iluz (2014) - GSD_A	default	COPD	1012	None	0.931927	0.988827	0.981798	0.921615	0.990389	0.926742	1179	1166.42	12.58	0.0107851	0.0107851	34	35	-1	-0.0285714	0.0285714
Lower-back	Iluz (2014) - GSD_A	default	COPD	1019	None	0.751515	0.963275	0.931187	0.785159	0.955959	0.767968	1293	1356.93	-63.93	-0.0471137	0.0471137	109	97	12	0.123711	0.123711
Lower-back	Iluz (2014) - GSD_A	default	COPD	1020	None	0.879604	0.96532	0.959934	0.6297	0.991707	0.733963	835.5	600.87	234.63	0.390484	0.390484	61	34	27	0.794118	0.794118
Lower-back	Iluz (2014) - GSD_A	default	COPD	1021	None	0.764457	0.967747	0.944086	0.757403	0.968936	0.760914	1177.5	1169.15	8.35	0.00714194	0.00714194	97	86	11	0.127907	0.127907
Lower-back	Iluz (2014) - GSD_A	default	COPD	1022	None	0.912795	0.985798	0.979339	0.861834	0.991488	0.886583	846	799.83	46.17	0.0577248	0.0577248	40	37	3	0.0810811	0.0810811
Lower-back	Iluz (2014) - GSD_A	default	COPD	1023	None	0.841504	0.968486	0.951369	0.806212	0.975137	0.82348	1317	1266.47	50.53	0.0398983	0.0398983	96	81	15	0.185185	0.185185
Lower-back	Iluz (2014) - GSD_A	default	COPD	1024	None	0.906975	0.974875	0.965808	0.847641	0.985507	0.876305	1264.5	1184.11	80.39	0.0678907	0.0678907	79	74	5	0.0675676	0.0675676
Lower-back	Iluz (2014) - GSD_A	default	COPD	1025	None	0.923682	0.969	0.965059	0.739446	0.992554	0.821359	1021.5	820.51	200.99	0.244957	0.244957	65	47	18	0.382979	0.382979
Lower-back	Iluz (2014) - GSD_A	default	COPD	1026	None	0.909196	0.975299	0.971773	0.674695	0.994781	0.774586	690	513.7	176.3	0.343196	0.343196	54	31	23	0.741935	0.741935
Lower-back	Iluz (2014) - GSD_A	default	COPD	1027	None	0.848842	0.933076	0.918672	0.72348	0.967664	0.781164	1801.5	1537.22	264.28	0.171921	0.171921	125	103	22	0.213592	0.213592
Lower-back	Iluz (2014) - GSD_A	default	COPD	1028	None	0.732517	0.987829	0.971468	0.804716	0.981798	0.766921	535.5	591.46	-55.96	-0.0946133	0.0946133	47	38	9	0.236842	0.236842
Lower-back	Iluz (2014) - GSD_A	default	COPD	1029	None	0.851245	0.98798	0.979032	0.83219	0.989567	0.84161	606	594.8	11.2	0.0188299	0.0188299	33	27	6	0.222222	0.222222
Lower-back	Iluz (2014) - GSD_A	default	COPD	2010	None	0.920961	0.962255	0.956325	0.803604	0.986412	0.858289	1624.5	1418.85	205.65	0.144941	0.144941	91	77	14	0.181818	0.181818
Lower-back	Iluz (2014) - GSD_A	default	COPD	2012	None	0.796029	0.855884	0.850727	0.342415	0.978027	0.478851	1840.5	790.85	1049.65	1.32724	1.32724	59	40	19	0.475	0.475
Lower-back	Iluz (2014) - GSD_A	default	COPD	2013	None	0.82204	0.95391	0.943922	0.593776	0.984941	0.689507	1065	773.36	291.64	0.377108	0.377108	101	71	30	0.422535	0.422535
Lower-back	Iluz (2014) - GSD_A	default	HA	1001	None	0.691908	0.98202	0.952948	0.810817	0.966239	0.746658	844.5	993.81	-149.31	-0.15024	0.15024	61	56	5	0.0892857	0.0892857
Lower-back	Iluz (2014) - GSD_A	default	HA	1002	None	0.91794	0.972346	0.961616	0.89077	0.979688	0.904151	2128.5	2067.55	60.95	0.0294793	0.0294793	69	58	11	0.189655	0.189655
Lower-back	Iluz (2014) - GSD_A	default	HA	1008	None	0.980591	0.949816	0.960962	0.917329	0.988529	0.947906	3562.5	3337.94	224.56	0.067275	0.067275	69	46	23	0.5	0.5
Lower-back	Iluz (2014) - GSD_A	default	HA	1010	None	0.847981	0.963889	0.942941	0.838194	0.966378	0.843059	1743	1727.06	15.94	0.00922956	0.00922956	94	82	12	0.146341	0.146341
Lower-back	Iluz (2014) - GSD_A	default	HA	1011	None	0.880352	0.963837	0.955739	0.723383	0.98684	0.794186	1080	889.07	190.93	0.214752	0.214752	76	62	14	0.225806	0.225806
Lower-back	Iluz (2014) - GSD_A	default	HA	1014	None	0.916886	0.971014	0.957948	0.909633	0.973484	0.913245	2251.5	2235.37	16.13	0.00721581	0.00721581	77	80	-3	-0.0375	0.0375
Lower-back	Iluz (2014) - GSD_A	default	HA	1016	None	0.856491	0.972106	0.957912	0.811235	0.979756	0.833249	1306.5	1241.38	65.12	0.0524577	0.0524577	70	63	7	0.111111	0.111111
Lower-back	Iluz (2014) - GSD_A	default	HA	1017	None	0.874119	0.977889	0.959391	0.89557	0.972834	0.884714	1663.5	1708.05	-44.55	-0.0260824	0.0260824	69	66	3	0.0454545	0.0454545
Lower-back	Iluz (2014) - GSD_A	default	HA	1018	None	0.809552	0.940135	0.917243	0.741909	0.958716	0.774256	1810.5	1662.93	147.57	0.088741	0.088741	130	120	10	0.0833333	0.0833333
Lower-back	Iluz (2014) - GSD_A	default	HA	3002	None	0.752076	0.967591	0.931388	0.824109	0.950812	0.786446	1446	1589.03	-143.03	-0.0900109	0.0900109	96	100	-4	-0.04	0.04
Lower-back	Iluz (2014) - GSD_A	default	HA	3003	None	0.752187	0.956454	0.92301	0.771781	0.951723	0.761858	1588.5	1632.85	-44.35	-0.0271611	0.0271611	100	107	-7	-0.0654206	0.0654206
Lower-back	Iluz (2014) - GSD_A	default	HA	3006	None	0.880155	0.970418	0.953822	0.870174	0.972932	0.875136	1600.5	1586.49	14.01	0.00883082	0.00883082	80	72	8	0.111111	0.111111
Lower-back	Iluz (2014) - GSD_A	default	HA	3007	None	0.870842	0.957396	0.94291	0.804251	0.973599	0.836223	1653	1530.16	122.84	0.0802792	0.0802792	110	94	16	0.170213	0.170213
Lower-back	Iluz (2014) - GSD_A	default	HA	3008	None	0.861297	0.949184	0.933256	0.789548	0.968669	0.823863	1969.5	1806.93	162.57	0.0899703	0.0899703	107	88	19	0.215909	0.215909
Lower-back	Iluz (2014) - GSD_A	default	HA	3009	None	0.931344	0.984484	0.978705	0.879862	0.991563	0.904871	1068	1010.94	57.06	0.0564425	0.0564425	36	33	3	0.0909091	0.0909091
Lower-back	Iluz (2014) - GSD_A	default	HA	4009	None	0.993038	0.967179	0.976699	0.946318	0.995823	0.969115	1656	1577.94	78.06	0.0494696	0.0494696	19	14	5	0.357143	0.357143
Lower-back	Iluz (2014) - GSD_A	default	HA	5000	None	0.9677	0.960314	0.96312	0.937251	0.979813	0.952232	3850.5	3736.56	113.94	0.0304933	0.0304933	75	56	19	0.339286	0.339286
Lower-back	Iluz (2014) - GSD_A	default	MS	2001	None	0.91837	0.967107	0.963354	0.699674	0.993006	0.794242	942	718.29	223.71	0.311448	0.311448	60	45	15	0.333333	0.333333
Lower-back	Iluz (2014) - GSD_A	default	MS	2003	None	0.908297	0.962992	0.954963	0.808534	0.983879	0.855517	1930.5	1722.27	208.23	0.120904	0.120904	83	63	20	0.31746	0.31746
Lower-back	Iluz (2014) - GSD_A	default	MS	2005	One cane/crutch	0.93906	0.975337	0.971723	0.80815	0.993135	0.8687	1033.5	892.01	141.49	0.158619	0.158619	52	42	10	0.238095	0.238095
Lower-back	Iluz (2014) - GSD_A	default	MS	2007	Walker	0.575774	0.993657	0.98577	0.635828	0.991855	0.604313	166.5	185.96	-19.46	-0.104646	0.104646	17	14	3	0.214286	0.214286
Lower-back	Iluz (2014) - GSD_A	default	MS	2008	None	0.922422	0.984559	0.980114	0.821497	0.993966	0.86904	772.5	689.69	82.81	0.120068	0.120068	36	31	5	0.16129	0.16129
Lower-back	Iluz (2014) - GSD_A	default	MS	2011	Two crutches	0.982255	0.935985	0.941521	0.675892	0.99743	0.800772	1585.5	1094.31	491.19	0.448858	0.448858	61	37	24	0.648649	0.648649
Lower-back	Iluz (2014) - GSD_A	default	MS	3004	None	0.74725	0.98295	0.950538	0.87481	0.960618	0.806014	1239	1454.02	-215.02	-0.14788	0.14788	67	69	-2	-0.0289855	0.0289855
Lower-back	Iluz (2014) - GSD_A	default	MS	3012	None	0.971012	0.977609	0.97692	0.834946	0.996553	0.897853	1212	1044.48	167.52	0.160386	0.160386	46	37	9	0.243243	0.243243
Lower-back	Iluz (2014) - GSD_A	default	MS	3014	None	0.959669	0.971626	0.96897	0.906143	0.98829	0.932138	2214	2093.68	120.32	0.0574682	0.0574682	77	64	13	0.203125	0.203125
Lower-back	Iluz (2014) - GSD_A	default	MS	4005	None	0.980189	0.974673	0.975738	0.902581	0.995157	0.939786	804	740.13	63.87	0.0862957	0.0862957	18	13	5	0.384615	0.384615
Lower-back	Iluz (2014) - GSD_A	default	MS	4006	None	0.966853	0.978766	0.978137	0.717318	0.998116	0.823599	384	284.98	99.02	0.347463	0.347463	16	13	3	0.230769	0.230769
Lower-back	Iluz (2014) - GSD_A	default	MS	4008	None	0.940243	0.971557	0.967736	0.821247	0.991524	0.876726	645	564.14	80.86	0.143333	0.143333	27	24	3	0.125	0.125
Lower-back	Iluz (2014) - GSD_A	default	MS	4019	None	0.906043	0.986594	0.984149	0.679058	0.997027	0.776298	378	283.99	94.01	0.331033	0.331033	26	18	8	0.444444	0.444444
Lower-back	Iluz (2014) - GSD_A	default	PD	1003	None	0.971412	0.910663	0.935961	0.885839	0.978088	0.926654	4767	4356.86	410.14	0.0941366	0.0941366	111	65	46	0.707692	0.707692
Lower-back	Iluz (2014) - GSD_A	default	PD	1004	None	0.911595	0.977589	0.966895	0.887209	0.982813	0.899237	1597.5	1556.72	40.78	0.0261961	0.0261961	61	56	5	0.0892857	0.0892857
Lower-back	Iluz (2014) - GSD_A	default	PD	1005	None	0.739691	0.991518	0.971442	0.883098	0.977763	0.805058	618	739.98	-121.98	-0.164842	0.164842	33	33	0	0	0
Lower-back	Iluz (2014) - GSD_A	default	PD	1009	None	0.900112	0.979128	0.972266	0.803965	0.990392	0.849326	889.5	795.82	93.68	0.117715	0.117715	50	44	6	0.136364	0.136364
Lower-back	Iluz (2014) - GSD_A	default	PD	1013	None	0.794301	0.969433	0.948192	0.781974	0.971547	0.788089	1191	1173.83	17.17	0.0146273	0.0146273	86	86	0	0	0
Lower-back	Iluz (2014) - GSD_A	default	PD	1015	None	0.943527	0.989904	0.988408	0.757022	0.998102	0.840047	372	300	72	0.24	0.24	27	22	5	0.227273	0.227273
Lower-back	Iluz (2014) - GSD_A	default	PD	3010	None	0.991461	0.984644	0.985926	0.937302	0.997996	0.963621	1482	1402.74	79.26	0.0565037	0.0565037	25	22	3	0.136364	0.136364
Lower-back	Iluz (2014) - GSD_A	default	PD	3011	None	0.89256	0.990139	0.97417	0.946554	0.979209	0.918765	1525.5	1618.74	-93.24	-0.0576004	0.0576004	40	46	-6	-0.130435	0.130435
Lower-back	Iluz (2014) - GSD_A	default	PD	4002	None	0.966426	0.94152	0.946655	0.811034	0.990824	0.881938	675	567.12	107.88	0.190224	0.190224	24	15	9	0.6	0.6
Lower-back	Iluz (2014) - GSD_A	default	PD	4003	None	0.953732	0.98159	0.974174	0.949486	0.983186	0.951604	1299	1293.58	5.42	0.00418992	0.00418992	23	21	2	0.0952381	0.0952381
Lower-back	Iluz (2014) - GSD_A	default	PD	4012	None	0.729517	0.9987	0.97151	0.98439	0.970468	0.838003	618	834.27	-216.27	-0.259233	0.259233	19	31	-12	-0.387097	0.387097
Lower-back	Iluz (2014) - GSD_A	default	PD	4015	None	0.528597	0.987567	0.933657	0.849816	0.940265	0.651779	484.5	781.34	-296.84	-0.379911	0.379911	33	46	-13	-0.282609	0.282609
Lower-back	Iluz (2014) - GSD_A	default	PD	4016	None	0.860764	0.994607	0.990593	0.831506	0.99569	0.845882	271.5	262.48	9.02	0.0343645	0.0343645	16	17	-1	-0.0588235	0.0588235
Lower-back	Iluz (2014) - GSD_A	default	PD	4017	Rollator	0.376344	0.975991	0.961269	0.28291	0.984172	0.323006	339	256.58	82.42	0.321225	0.321225	45	26	19	0.730769	0.730769
Lower-back	Iluz (2014) - GSD_A	default	PD	4020	None	0.978789	0.989423	0.986511	0.972143	0.99198	0.975455	2425.5	2410.03	15.47	0.00641901	0.00641901	30	27	3	0.111111	0.111111
Lower-back	Iluz (2014) - GSD_A	default	PFF	5001	One cane/crutch	0.945674	0.977169	0.974511	0.792396	0.994903	0.862276	754.5	632.96	121.54	0.192018	0.192018	36	29	7	0.241379	0.241379
Lower-back	Iluz (2014) - GSD_A	default	PFF	5004	None	0.843821	0.992521	0.965193	0.962127	0.965782	0.899098	1392	1589.93	-197.93	-0.12449	0.12449	39	35	4	0.114286	0.114286
Lower-back	Iluz (2014) - GSD_A	default	PFF	5005	None	0.874697	0.989592	0.966387	0.955095	0.96895	0.913129	1276.5	1396.79	-120.29	-0.0861189	0.0861189	41	32	9	0.28125	0.28125
Lower-back	Iluz (2014) - GSD_A	default	PFF	5006	None	0.868243	0.992341	0.987858	0.809449	0.995049	0.837816	63	58.48	4.52	0.0772914	0.0772914	5	5	0	0	0
Lower-back	Iluz (2014) - GSD_A	default	PFF	5007	None	0.887691	0.981686	0.972661	0.837362	0.987994	0.861792	984	929.9	54.1	0.0581783	0.0581783	60	51	9	0.176471	0.176471
Lower-back	Iluz (2014) - GSD_A	default	PFF	5009	None	0.892286	0.916761	0.912998	0.660724	0.979101	0.759242	1929	1432.01	496.99	0.347058	0.347058	140	95	45	0.473684	0.473684
Lower-back	Iluz (2014) - GSD_A	default	PFF	5010	None	0.834579	0.96625	0.947769	0.80149	0.972807	0.8177	1078.5	1038.04	40.46	0.0389773	0.0389773	56	49	7	0.142857	0.142857
Lower-back	Iluz (2014) - GSD_A	default	PFF	5014	None	0.942101	0.973259	0.968928	0.850493	0.990486	0.893957	1702.5	1539.33	163.17	0.106001	0.106001	61	51	10	0.196078	0.196078
Lower-back	Iluz (2014) - GSD_A	default	PFF	5016	None	0.911357	0.988186	0.984352	0.802083	0.99531	0.853236	448.5	396.15	52.35	0.132147	0.132147	16	7	9	1.28571	1.28571
Lower-back	Iluz (2014) - GSD_A	default	PFF	5017	None	0.816783	0.924525	0.898158	0.778097	0.939663	0.796971	2340	2236.67	103.33	0.0461981	0.0461981	161	140	21	0.15	0.15
Lower-back	Iluz (2014) - GSD_A	default	PFF	5018	One cane/crutch	0.669717	0.986324	0.943287	0.885111	0.949956	0.762494	868.5	1152.74	-284.24	-0.246578	0.246578	68	37	31	0.837838	0.837838
Lower-back	Paraschiv-Ionescu (2019) - GSD_B	default	CHF	2014	None	0.889333	0.923006	0.920517	0.479691	0.990521	0.623225	1562.8	843.92	718.88	0.851834	0.851834	141	57	84	1.47368	1.47368
Lower-back	Paraschiv-Ionescu (2019) - GSD_B	default	CHF	4023	One cane/crutch	0.900261	0.995094	0.986797	0.946213	0.990482	0.922665	834.825	878.93	-44.105	-0.0501803	0.0501803	31	19	12	0.631579	0.631579
Lower-back	Paraschiv-Ionescu (2019) - GSD_B	default	CHF	4025	Rollator	0.931624	0.989373	0.987081	0.783716	0.997152	0.851293	510.6	429.81	80.79	0.187967	0.187967	37	24	13	0.541667	0.541667
Lower-back	Paraschiv-Ionescu (2019) - GSD_B	default	CHF	4028	Rollator	0.912958	0.995319	0.9914	0.906913	0.99565	0.909926	512.075	507.54	4.535	0.00893526	0.00893526	20	20	0	0	0
Lower-back	Paraschiv-Ionescu (2019) - GSD_B	default	CHF	4029	One cane/crutch	0.932577	0.990346	0.988269	0.782784	0.997467	0.85114	541.8	455.47	86.33	0.18954	0.18954	32	17	15	0.882353	0.882353
Lower-back	Paraschiv-Ionescu (2019) - GSD_B	default	CHF	5003	None	0.831259	0.970786	0.953583	0.800072	0.976138	0.815368	1367.25	1317.77	49.48	0.0375483	0.0375483	162	115	47	0.408696	0.408696
Lower-back	Paraschiv-Ionescu (2019) - GSD_B	default	CHF	5008	None	0.887946	0.981507	0.95937	0.937035	0.965824	0.91183	2020.17	2134.88	-114.705	-0.053729	0.053729	105	71	34	0.478873	0.478873
Lower-back	Paraschiv-Ionescu (2019) - GSD_B	default	CHF	5012	None	0.982694	0.932048	0.964163	0.96163	0.968825	0.972048	5811.37	5686.85	124.525	0.021897	0.021897	98	76	22	0.289474	0.289474
Lower-back	Paraschiv-Ionescu (2019) - GSD_B	default	CHF	5015	None	0.919953	0.911602	0.913568	0.762122	0.973679	0.833633	2328.8	1935.41	393.39	0.203259	0.203259	146	53	93	1.75472	1.75472
Lower-back	Paraschiv-Ionescu (2019) - GSD_B	default	CHF	5019	None	0.890983	0.971178	0.962022	0.79938	0.985738	0.8427	1406.75	1262.98	143.77	0.113834	0.113834	108	72	36	0.5	0.5
Lower-back	Paraschiv-Ionescu (2019) - GSD_B	default	COPD	1006	None	0.83383	0.973521	0.958394	0.792713	0.979692	0.812752	1534.87	1467.17	67.705	0.0461467	0.0461467	152	77	75	0.974026	0.974026
Lower-back	Paraschiv-Ionescu (2019) - GSD_B	default	COPD	1007	None	0.776335	0.974997	0.952864	0.795623	0.972042	0.78586	999.9	1029.92	-30.02	-0.0291479	0.0291479	115	80	35	0.4375	0.4375
Lower-back	Paraschiv-Ionescu (2019) - GSD_B	default	COPD	1012	None	0.945166	0.985697	0.98069	0.903052	0.99222	0.923629	1219.53	1166.42	53.105	0.0455282	0.0455282	49	35	14	0.4	0.4
Lower-back	Paraschiv-Ionescu (2019) - GSD_B	default	COPD	1019	None	0.711585	0.962414	0.924406	0.771752	0.949198	0.740448	1246.35	1356.93	-110.58	-0.0814928	0.0814928	145	97	48	0.494845	0.494845
Lower-back	Paraschiv-Ionescu (2019) - GSD_B	default	COPD	1020	None	0.84327	0.986547	0.977544	0.807784	0.989461	0.825145	626.325	600.87	25.455	0.0423636	0.0423636	52	34	18	0.529412	0.529412
Lower-back	Paraschiv-Ionescu (2019) - GSD_B	default	COPD	1021	None	0.807722	0.964346	0.946116	0.748999	0.974409	0.777253	1255.97	1169.15	86.825	0.0742634	0.0742634	154	86	68	0.790698	0.790698
Lower-back	Paraschiv-Ionescu (2019) - GSD_B	default	COPD	1022	None	0.875404	0.986871	0.977009	0.86615	0.987895	0.870753	808.125	799.83	8.295	0.010371	0.010371	45	37	8	0.216216	0.216216
Lower-back	Paraschiv-Ionescu (2019) - GSD_B	default	COPD	1023	None	0.806343	0.971134	0.94892	0.813156	0.969868	0.809735	1251.85	1266.47	-14.62	-0.0115439	0.0115439	127	81	46	0.567901	0.567901
Lower-back	Paraschiv-Ionescu (2019) - GSD_B	default	COPD	1024	None	0.897095	0.980179	0.969084	0.874612	0.984077	0.885711	1213.05	1184.11	28.94	0.0244403	0.0244403	95	74	21	0.283784	0.283784
Lower-back	Paraschiv-Ionescu (2019) - GSD_B	default	COPD	1025	None	0.921867	0.977306	0.972485	0.794621	0.992443	0.853527	949.8	820.51	129.29	0.157573	0.157573	84	47	37	0.787234	0.787234
Lower-back	Paraschiv-Ionescu (2019) - GSD_B	default	COPD	1026	None	0.864954	0.982527	0.976256	0.736107	0.992315	0.795346	601	513.7	87.3	0.169944	0.169944	62	31	31	1	1
Lower-back	Paraschiv-Ionescu (2019) - GSD_B	default	COPD	1027	None	0.898111	0.939328	0.93228	0.753299	0.978115	0.819356	1830.58	1537.22	293.355	0.190835	0.190835	158	103	55	0.533981	0.533981
Lower-back	Paraschiv-Ionescu (2019) - GSD_B	default	COPD	1028	None	0.748784	0.978081	0.963387	0.700502	0.982718	0.723839	629	591.46	37.54	0.0634701	0.0634701	71	38	33	0.868421	0.868421
Lower-back	Paraschiv-Ionescu (2019) - GSD_B	default	COPD	1029	None	0.870633	0.988249	0.980552	0.838403	0.990917	0.854214	617.4	594.8	22.6	0.037996	0.037996	38	27	11	0.407407	0.407407
Lower-back	Paraschiv-Ionescu (2019) - GSD_B	default	COPD	2010	None	0.898628	0.961468	0.952444	0.796377	0.982626	0.844418	1596.63	1418.85	177.775	0.125295	0.125295	124	77	47	0.61039	0.61039
Lower-back	Paraschiv-Ionescu (2019) - GSD_B	default	COPD	2012	None	0.851954	0.98275	0.971481	0.823194	0.985997	0.837327	817.4	790.85	26.55	0.0335715	0.0335715	61	40	21	0.525	0.525
Lower-back	Paraschiv-Ionescu (2019) - GSD_B	default	COPD	2013	None	0.749553	0.976656	0.959454	0.724632	0.979417	0.736882	795.825	773.36	22.465	0.0290486	0.0290486	121	71	50	0.704225	0.704225
Lower-back	Paraschiv-Ionescu (2019) - GSD_B	default	HA	1001	None	0.691508	0.981219	0.952187	0.803949	0.96617	0.743502	851.025	993.81	-142.785	-0.143674	0.143674	84	56	28	0.5	0.5
Lower-back	Paraschiv-Ionescu (2019) - GSD_B	default	HA	1002	None	0.885559	0.98345	0.964144	0.929308	0.972206	0.906906	1967.4	2067.55	-100.15	-0.048439	0.048439	92	58	34	0.586207	0.586207
Lower-back	Paraschiv-Ionescu (2019) - GSD_B	default	HA	1008	None	0.967672	0.975307	0.972541	0.956996	0.981525	0.962304	3372.32	3337.94	34.385	0.0103013	0.0103013	81	46	35	0.76087	0.76087
Lower-back	Paraschiv-Ionescu (2019) - GSD_B	default	HA	1010	None	0.762855	0.982147	0.942514	0.90409	0.949428	0.827489	1453.8	1727.06	-273.26	-0.158223	0.158223	114	82	32	0.390244	0.390244
Lower-back	Paraschiv-Ionescu (2019) - GSD_B	default	HA	1011	None	0.826383	0.982499	0.967356	0.835325	0.981371	0.83083	877.8	889.07	-11.27	-0.0126762	0.0126762	78	62	16	0.258065	0.258065
Lower-back	Paraschiv-Ionescu (2019) - GSD_B	default	HA	1014	None	0.831678	0.993111	0.954141	0.974632	0.948825	0.897498	1907.78	2235.37	-327.595	-0.146551	0.146551	76	80	-4	-0.05	0.05
Lower-back	Paraschiv-Ionescu (2019) - GSD_B	default	HA	1016	None	0.815912	0.969519	0.950659	0.789315	0.974113	0.802393	1278.58	1241.38	37.195	0.0299626	0.0299626	109	63	46	0.730159	0.730159
Lower-back	Paraschiv-Ionescu (2019) - GSD_B	default	HA	1017	None	0.819628	0.987307	0.957417	0.933369	0.96188	0.872809	1496.12	1708.05	-211.925	-0.124074	0.124074	91	66	25	0.378788	0.378788
Lower-back	Paraschiv-Ionescu (2019) - GSD_B	default	HA	1018	None	0.819855	0.951085	0.928079	0.780841	0.961295	0.799872	1741.02	1662.93	78.095	0.0469623	0.0469623	183	120	63	0.525	0.525
Lower-back	Paraschiv-Ionescu (2019) - GSD_B	default	HA	3002	None	0.775551	0.980752	0.946281	0.89053	0.955835	0.829073	1380.03	1589.03	-209.005	-0.13153	0.13153	126	100	26	0.26	0.26
Lower-back	Paraschiv-Ionescu (2019) - GSD_B	default	HA	3003	None	0.805758	0.970188	0.943267	0.841058	0.962282	0.823029	1562.5	1632.85	-70.35	-0.0430842	0.0430842	134	107	27	0.252336	0.252336
Lower-back	Paraschiv-Ionescu (2019) - GSD_B	default	HA	3006	None	0.844866	0.983903	0.95834	0.922019	0.965698	0.881758	1450.45	1586.49	-136.04	-0.085749	0.085749	111	72	39	0.541667	0.541667
Lower-back	Paraschiv-Ionescu (2019) - GSD_B	default	HA	3007	None	0.857032	0.979304	0.95884	0.892746	0.971492	0.874524	1468.17	1530.16	-61.985	-0.0405088	0.0405088	119	94	25	0.265957	0.265957
Lower-back	Paraschiv-Ionescu (2019) - GSD_B	default	HA	3008	None	0.868224	0.973862	0.954717	0.880274	0.97092	0.874208	1780.12	1806.93	-26.805	-0.0148346	0.0148346	126	88	38	0.431818	0.431818
Lower-back	Paraschiv-Ionescu (2019) - GSD_B	default	HA	3009	None	0.931935	0.988691	0.982519	0.909537	0.99167	0.920599	1033.95	1010.94	23.01	0.022761	0.022761	52	33	19	0.575758	0.575758
Lower-back	Paraschiv-Ionescu (2019) - GSD_B	default	HA	4009	None	0.972846	0.981856	0.978539	0.968982	0.984143	0.970911	1583.38	1577.94	5.435	0.00344436	0.00344436	31	14	17	1.21429	1.21429
Lower-back	Paraschiv-Ionescu (2019) - GSD_B	default	HA	5000	None	0.957334	0.963047	0.960877	0.940721	0.973579	0.948955	3798.78	3736.56	62.215	0.0166503	0.0166503	96	56	40	0.714286	0.714286
Lower-back	Paraschiv-Ionescu (2019) - GSD_B	default	MS	2001	None	0.895166	0.972616	0.966651	0.731738	0.991086	0.805243	877.175	718.29	158.885	0.221199	0.221199	81	45	36	0.8	0.8
Lower-back	Paraschiv-Ionescu (2019) - GSD_B	default	MS	2003	None	0.894709	0.948417	0.940533	0.74902	0.981257	0.815408	2051.65	1722.27	329.38	0.191248	0.191248	127	63	64	1.01587	1.01587
Lower-back	Paraschiv-Ionescu (2019) - GSD_B	default	MS	2005	One cane/crutch	0.892157	0.986676	0.977261	0.881065	0.988052	0.886576	901.825	892.01	9.815	0.0110032	0.0110032	58	42	16	0.380952	0.380952
Lower-back	Paraschiv-Ionescu (2019) - GSD_B	default	MS	2007	Walker	0.649947	0.988822	0.982426	0.527958	0.993236	0.582636	227.175	185.96	41.215	0.221634	0.221634	33	14	19	1.35714	1.35714
Lower-back	Paraschiv-Ionescu (2019) - GSD_B	default	MS	2008	None	0.891709	0.990002	0.982971	0.872953	0.991643	0.882231	704.075	689.69	14.385	0.0208572	0.0208572	42	31	11	0.354839	0.354839
Lower-back	Paraschiv-Ionescu (2019) - GSD_B	default	MS	2011	Two crutches	0.987169	0.950282	0.954695	0.729621	0.998168	0.839076	1478.6	1094.31	384.29	0.351171	0.351171	71	37	34	0.918919	0.918919
Lower-back	Paraschiv-Ionescu (2019) - GSD_B	default	MS	3004	None	0.778955	0.985402	0.957012	0.894819	0.96547	0.832877	1263.8	1454.02	-190.22	-0.130824	0.130824	87	69	18	0.26087	0.26087
Lower-back	Paraschiv-Ionescu (2019) - GSD_B	default	MS	3012	None	0.908363	0.97901	0.97163	0.834662	0.989199	0.869954	1133.32	1044.48	88.845	0.0850615	0.0850615	70	37	33	0.891892	0.891892
Lower-back	Paraschiv-Ionescu (2019) - GSD_B	default	MS	3014	None	0.926567	0.985053	0.972065	0.946509	0.979164	0.936432	2047.15	2093.68	-46.53	-0.022224	0.022224	94	64	30	0.46875	0.46875
Lower-back	Paraschiv-Ionescu (2019) - GSD_B	default	MS	4005	None	0.961186	0.976834	0.973812	0.908535	0.990577	0.934119	782.525	740.13	42.395	0.0572805	0.0572805	24	13	11	0.846154	0.846154
Lower-back	Paraschiv-Ionescu (2019) - GSD_B	default	MS	4006	None	0.908932	0.95969	0.95701	0.556862	0.994739	0.690615	463.05	284.98	178.07	0.624851	0.624851	48	13	35	2.69231	2.69231
Lower-back	Paraschiv-Ionescu (2019) - GSD_B	default	MS	4008	None	0.960162	0.97043	0.969177	0.818605	0.994327	0.883751	661.025	564.14	96.885	0.171739	0.171739	39	24	15	0.625	0.625
Lower-back	Paraschiv-Ionescu (2019) - GSD_B	default	MS	4019	None	0.862033	0.990476	0.986577	0.739143	0.995658	0.795872	330.45	283.99	46.46	0.163597	0.163597	33	18	15	0.833333	0.833333
Lower-back	Paraschiv-Ionescu (2019) - GSD_B	default	PD	1003	None	0.952536	0.906151	0.925468	0.878685	0.963968	0.914121	4717.58	4356.86	360.715	0.0827924	0.0827924	118	65	53	0.815385	0.815385
Lower-back	Paraschiv-Ionescu (2019) - GSD_B	default	PD	1004	None	0.874009	0.950703	0.938276	0.774192	0.975013	0.821078	1751.07	1556.72	194.355	0.124849	0.124849	120	56	64	1.14286	1.14286
Lower-back	Paraschiv-Ionescu (2019) - GSD_B	default	PD	1005	None	0.73096	0.996707	0.975521	0.950568	0.977151	0.826424	568.175	739.98	-171.805	-0.232175	0.232175	38	33	5	0.151515	0.151515
Lower-back	Paraschiv-Ionescu (2019) - GSD_B	default	PD	1009	None	0.819304	0.986647	0.972115	0.85369	0.982882	0.836144	761.525	795.82	-34.295	-0.0430939	0.0430939	65	44	21	0.477273	0.477273
Lower-back	Paraschiv-Ionescu (2019) - GSD_B	default	PD	1013	None	0.852554	0.968955	0.954838	0.791253	0.979429	0.82076	1263.83	1173.83	89.995	0.0766678	0.0766678	127	86	41	0.476744	0.476744
Lower-back	Paraschiv-Ionescu (2019) - GSD_B	default	PD	1015	None	0.943527	0.987493	0.986075	0.715502	0.998097	0.813844	394.8	300	94.8	0.316	0.316	38	22	16	0.727273	0.727273
Lower-back	Paraschiv-Ionescu (2019) - GSD_B	default	PD	3010	None	0.975735	0.993377	0.99006	0.971518	0.994376	0.973622	1407.88	1402.74	5.135	0.00366069	0.00366069	34	22	12	0.545455	0.545455
Lower-back	Paraschiv-Ionescu (2019) - GSD_B	default	PD	3011	None	0.912067	0.994473	0.980987	0.969963	0.982993	0.940124	1521.45	1618.74	-97.29	-0.0601023	0.0601023	56	46	10	0.217391	0.217391
Lower-back	Paraschiv-Ionescu (2019) - GSD_B	default	PD	4002	None	0.963614	0.953207	0.955353	0.842477	0.990184	0.898983	646.8	567.12	79.68	0.140499	0.140499	29	15	14	0.933333	0.933333
Lower-back	Paraschiv-Ionescu (2019) - GSD_B	default	PD	4003	None	0.958359	0.992894	0.983699	0.979972	0.985012	0.969045	1264.72	1293.58	-28.855	-0.0223063	0.0223063	30	21	9	0.428571	0.428571
Lower-back	Paraschiv-Ionescu (2019) - GSD_B	default	PD	4012	None	0.714729	0.997199	0.968668	0.966301	0.968859	0.821691	617.375	834.27	-216.895	-0.259982	0.259982	24	31	-7	-0.225806	0.225806
Lower-back	Paraschiv-Ionescu (2019) - GSD_B	default	PD	4015	None	0.439629	0.998985	0.933284	0.98295	0.93053	0.607535	349.15	781.34	-432.19	-0.553139	0.553139	24	46	-22	-0.478261	0.478261
Lower-back	Paraschiv-Ionescu (2019) - GSD_B	default	PD	4016	None	0.608021	0.999216	0.987484	0.959976	0.988016	0.744498	165.55	262.48	-96.93	-0.369285	0.369285	17	17	0	0	0
Lower-back	Paraschiv-Ionescu (2019) - GSD_B	default	PD	4017	Rollator	0.486175	0.966761	0.954962	0.269075	0.9868	0.346422	462.675	256.58	206.095	0.803239	0.803239	72	26	46	1.76923	1.76923
Lower-back	Paraschiv-Ionescu (2019) - GSD_B	default	PD	4020	None	0.94142	0.993266	0.979069	0.981386	0.978243	0.960988	2311.33	2410.03	-98.705	-0.0409559	0.0409559	40	27	13	0.481481	0.481481
Lower-back	Paraschiv-Ionescu (2019) - GSD_B	default	PFF	5001	One cane/crutch	0.904538	0.992636	0.985202	0.91882	0.991216	0.911623	623.6	632.96	-9.36	-0.0147877	0.0147877	33	29	4	0.137931	0.137931
Lower-back	Paraschiv-Ionescu (2019) - GSD_B	default	PFF	5004	None	0.831098	0.996966	0.966483	0.984046	0.963256	0.901128	1342.95	1589.93	-246.98	-0.15534	0.15534	46	35	11	0.314286	0.314286
Lower-back	Paraschiv-Ionescu (2019) - GSD_B	default	PFF	5005	None	0.91725	0.968125	0.95785	0.879269	0.978826	0.897858	1455.52	1396.79	58.735	0.04205	0.04205	44	32	12	0.375	0.375
Lower-back	Paraschiv-Ionescu (2019) - GSD_B	default	PFF	5006	None	0.935811	0.995822	0.993655	0.893548	0.99759	0.914191	61.5	58.48	3.02	0.0516416	0.0516416	5	5	0	0	0
Lower-back	Paraschiv-Ionescu (2019) - GSD_B	default	PFF	5007	None	0.805274	0.993276	0.975223	0.927114	0.979601	0.861909	807.1	929.9	-122.8	-0.132057	0.132057	63	51	12	0.235294	0.235294
Lower-back	Paraschiv-Ionescu (2019) - GSD_B	default	PFF	5009	None	0.804635	0.948181	0.926112	0.738289	0.963918	0.770035	1553.95	1432.01	121.94	0.085153	0.085153	184	95	89	0.936842	0.936842
Lower-back	Paraschiv-Ionescu (2019) - GSD_B	default	PFF	5010	None	0.788123	0.985502	0.957798	0.898744	0.966087	0.839806	909.275	1038.04	-128.765	-0.124046	0.124046	56	49	7	0.142857	0.142857
Lower-back	Paraschiv-Ionescu (2019) - GSD_B	default	PFF	5014	None	0.912084	0.980174	0.970708	0.881353	0.985724	0.896455	1589.85	1539.33	50.52	0.0328195	0.0328195	83	51	32	0.627451	0.627451
Lower-back	Paraschiv-Ionescu (2019) - GSD_B	default	PFF	5016	None	0.900025	0.99664	0.991818	0.933647	0.994758	0.916528	381.375	396.15	-14.775	-0.0372965	0.0372965	14	7	7	1	1
Lower-back	Paraschiv-Ionescu (2019) - GSD_B	default	PFF	5017	None	0.676143	0.967134	0.895922	0.869553	0.902119	0.760748	1730.95	2236.67	-505.72	-0.226104	0.226104	192	140	52	0.371429	0.371429
Lower-back	Paraschiv-Ionescu (2019) - GSD_B	default	PFF	5018	One cane/crutch	0.838311	0.968846	0.951102	0.808913	0.974417	0.82335	1193.08	1152.74	40.335	0.0349905	0.0349905	64	37	27	0.72973	0.72973
Lower-back	Paraschiv-Ionescu (2019) - GSD_C	default	CHF	2014	None	0.768797	0.964893	0.950398	0.636081	0.981234	0.69617	1015.85	843.92	171.93	0.203728	0.203728	112	57	55	0.964912	0.964912
Lower-back	Paraschiv-Ionescu (2019) - GSD_C	default	CHF	4023	One cane/crutch	0.837172	0.997955	0.983888	0.975152	0.984598	0.90091	753.15	878.93	-125.78	-0.143106	0.143106	31	19	12	0.631579	0.631579
Lower-back	Paraschiv-Ionescu (2019) - GSD_C	default	CHF	4025	Rollator	0.816817	0.994042	0.987008	0.85	0.992441	0.833078	412.575	429.81	-17.235	-0.0400991	0.0400991	29	24	5	0.208333	0.208333
Lower-back	Paraschiv-Ionescu (2019) - GSD_C	default	CHF	4028	Rollator	0.837483	0.99718	0.989582	0.936842	0.991924	0.88438	454.525	507.54	-53.015	-0.104455	0.104455	13	20	-7	-0.35	0.35
Lower-back	Paraschiv-Ionescu (2019) - GSD_C	default	CHF	4029	One cane/crutch	0.846171	0.994905	0.989556	0.861012	0.994265	0.853527	447.25	455.47	-8.22	-0.0180473	0.0180473	23	17	6	0.352941	0.352941
Lower-back	Paraschiv-Ionescu (2019) - GSD_C	default	CHF	5003	None	0.744978	0.986885	0.957058	0.88875	0.964932	0.810537	1102.58	1317.77	-215.195	-0.163302	0.163302	134	115	19	0.165217	0.165217
Lower-back	Paraschiv-Ionescu (2019) - GSD_C	default	CHF	5008	None	0.852864	0.990717	0.9581	0.966075	0.955995	0.905946	1882.17	2134.88	-252.705	-0.11837	0.11837	91	71	20	0.28169	0.28169
Lower-back	Paraschiv-Ionescu (2019) - GSD_C	default	CHF	5012	None	0.965757	0.966967	0.9662	0.980645	0.942177	0.973144	5601.53	5686.85	-85.325	-0.0150039	0.0150039	91	76	15	0.197368	0.197368
Lower-back	Paraschiv-Ionescu (2019) - GSD_C	default	CHF	5015	None	0.869556	0.972187	0.948029	0.905883	0.960332	0.887348	1854.27	1935.41	-81.135	-0.0419213	0.0419213	93	53	40	0.754717	0.754717
Lower-back	Paraschiv-Ionescu (2019) - GSD_C	default	CHF	5019	None	0.818253	0.988905	0.96942	0.904812	0.97686	0.859358	1142.35	1262.98	-120.63	-0.0955122	0.0955122	84	72	12	0.166667	0.166667
Lower-back	Paraschiv-Ionescu (2019) - GSD_C	default	COPD	1006	None	0.700433	0.989335	0.95805	0.888583	0.964533	0.783369	1150.62	1467.17	-316.545	-0.215752	0.215752	108	77	31	0.402597	0.402597
Lower-back	Paraschiv-Ionescu (2019) - GSD_C	default	COPD	1007	None	0.62203	0.991038	0.949927	0.896934	0.954364	0.734606	710.7	1029.92	-319.22	-0.309946	0.309946	90	80	10	0.125	0.125
Lower-back	Paraschiv-Ionescu (2019) - GSD_C	default	COPD	1012	None	0.886317	0.994546	0.981175	0.958172	0.984143	0.920845	1079.12	1166.42	-87.295	-0.0748401	0.0748401	38	35	3	0.0857143	0.0857143
Lower-back	Paraschiv-Ionescu (2019) - GSD_C	default	COPD	1019	None	0.582743	0.988893	0.927348	0.903565	0.929924	0.708529	870.75	1356.93	-486.18	-0.358294	0.358294	107	97	10	0.103093	0.103093
Lower-back	Paraschiv-Ionescu (2019) - GSD_C	default	COPD	1020	None	0.74104	0.99474	0.9788	0.904272	0.982846	0.814559	491.2	600.87	-109.67	-0.182519	0.182519	47	34	13	0.382353	0.382353
Lower-back	Paraschiv-Ionescu (2019) - GSD_C	default	COPD	1021	None	0.650411	0.983338	0.944589	0.837184	0.955266	0.732072	904.65	1169.15	-264.5	-0.226233	0.226233	119	86	33	0.383721	0.383721
Lower-back	Paraschiv-Ionescu (2019) - GSD_C	default	COPD	1022	None	0.776273	0.995648	0.97624	0.945386	0.978657	0.852524	656.675	799.83	-143.155	-0.178982	0.178982	32	37	-5	-0.135135	0.135135
Lower-back	Paraschiv-Ionescu (2019) - GSD_C	default	COPD	1023	None	0.687001	0.989142	0.948413	0.907896	0.953016	0.782151	954.65	1266.47	-311.82	-0.246212	0.246212	100	81	19	0.234568	0.234568
Lower-back	Paraschiv-Ionescu (2019) - GSD_C	default	COPD	1024	None	0.827514	0.991393	0.969509	0.936777	0.973886	0.878762	1045.22	1184.11	-138.885	-0.117291	0.117291	88	74	14	0.189189	0.189189
Lower-back	Paraschiv-Ionescu (2019) - GSD_C	default	COPD	1025	None	0.843251	0.988549	0.975914	0.87522	0.985122	0.858938	789	820.51	-31.51	-0.0384029	0.0384029	73	47	26	0.553191	0.553191
Lower-back	Paraschiv-Ionescu (2019) - GSD_C	default	COPD	1026	None	0.787867	0.993359	0.982398	0.869881	0.98811	0.826845	464.125	513.7	-49.575	-0.0965057	0.0965057	41	31	10	0.322581	0.322581
Lower-back	Paraschiv-Ionescu (2019) - GSD_C	default	COPD	1027	None	0.816857	0.968061	0.942205	0.840656	0.962441	0.828585	1489.02	1537.22	-48.195	-0.0313521	0.0313521	145	103	42	0.407767	0.407767
Lower-back	Paraschiv-Ionescu (2019) - GSD_C	default	COPD	1028	None	0.609928	0.990493	0.966106	0.814558	0.973744	0.697545	440.85	591.46	-150.61	-0.254641	0.254641	54	38	16	0.421053	0.421053
Lower-back	Paraschiv-Ionescu (2019) - GSD_C	default	COPD	1029	None	0.752465	0.994078	0.978266	0.898962	0.982862	0.819216	496.275	594.8	-98.525	-0.165644	0.165644	41	27	14	0.518519	0.518519
Lower-back	Paraschiv-Ionescu (2019) - GSD_C	default	COPD	2010	None	0.848222	0.987884	0.967827	0.921509	0.974882	0.883348	1304	1418.85	-114.85	-0.0809458	0.0809458	94	77	17	0.220779	0.220779
Lower-back	Paraschiv-Ionescu (2019) - GSD_C	default	COPD	2012	None	0.724896	0.994159	0.970962	0.921259	0.974576	0.811366	620.525	790.85	-170.325	-0.21537	0.21537	52	40	12	0.3	0.3
Lower-back	Paraschiv-Ionescu (2019) - GSD_C	default	COPD	2013	None	0.606367	0.989774	0.960732	0.829341	0.968436	0.700539	561.325	773.36	-212.035	-0.274174	0.274174	92	71	21	0.295775	0.295775
Lower-back	Paraschiv-Ionescu (2019) - GSD_C	default	HA	1001	None	0.516583	0.994337	0.946461	0.910387	0.948636	0.659146	561.525	993.81	-432.285	-0.434978	0.434978	55	56	-1	-0.0178571	0.0178571
Lower-back	Paraschiv-Ionescu (2019) - GSD_C	default	HA	1002	None	0.837999	0.991962	0.961597	0.962424	0.961425	0.895912	1798.05	2067.55	-269.5	-0.130348	0.130348	78	58	20	0.344828	0.344828
Lower-back	Paraschiv-Ionescu (2019) - GSD_C	default	HA	1008	None	0.930827	0.988112	0.967364	0.978005	0.961766	0.953833	3174.67	3337.94	-163.265	-0.0489119	0.0489119	64	46	18	0.391304	0.391304
Lower-back	Paraschiv-Ionescu (2019) - GSD_C	default	HA	1010	None	0.604107	0.994493	0.923938	0.960318	0.919271	0.741659	1085	1727.06	-642.06	-0.371765	0.371765	81	82	-1	-0.0121951	0.0121951
Lower-back	Paraschiv-Ionescu (2019) - GSD_C	default	HA	1011	None	0.689228	0.994526	0.964911	0.931154	0.967522	0.792131	656.3	889.07	-232.77	-0.261813	0.261813	57	62	-5	-0.0806452	0.0806452
Lower-back	Paraschiv-Ionescu (2019) - GSD_C	default	HA	1014	None	0.763619	0.997916	0.941357	0.991498	0.929905	0.862765	1721.22	2235.37	-514.145	-0.230004	0.230004	67	80	-13	-0.1625	0.1625
Lower-back	Paraschiv-Ionescu (2019) - GSD_C	default	HA	1016	None	0.671842	0.989683	0.950659	0.901127	0.95565	0.769774	924.9	1241.38	-316.48	-0.254942	0.254942	66	63	3	0.047619	0.047619
Lower-back	Paraschiv-Ionescu (2019) - GSD_C	default	HA	1017	None	0.721429	0.99493	0.946176	0.968623	0.94274	0.826948	1270.52	1708.05	-437.525	-0.256155	0.256155	67	66	1	0.0151515	0.0151515
Lower-back	Paraschiv-Ionescu (2019) - GSD_C	default	HA	1018	None	0.711648	0.982492	0.935011	0.896272	0.941276	0.793361	1317.97	1662.93	-344.955	-0.207438	0.207438	130	120	10	0.0833333	0.0833333
Lower-back	Paraschiv-Ionescu (2019) - GSD_C	default	HA	3002	None	0.648374	0.992991	0.935101	0.949182	0.933276	0.770458	1083.78	1589.03	-505.255	-0.317964	0.317964	93	100	-7	-0.07	0.07
Lower-back	Paraschiv-Ionescu (2019) - GSD_C	default	HA	3003	None	0.704082	0.987859	0.941398	0.919052	0.944602	0.797331	1250.52	1632.85	-382.325	-0.234146	0.234146	105	107	-2	-0.0186916	0.0186916
Lower-back	Paraschiv-Ionescu (2019) - GSD_C	default	HA	3006	None	0.704337	0.993646	0.940454	0.961496	0.937179	0.813068	1158.37	1586.49	-428.115	-0.26985	0.26985	92	72	20	0.277778	0.277778
Lower-back	Paraschiv-Ionescu (2019) - GSD_C	default	HA	3007	None	0.688128	0.993979	0.94279	0.958284	0.940674	0.801042	1098	1530.16	-432.16	-0.282428	0.282428	90	94	-4	-0.0425532	0.0425532
Lower-back	Paraschiv-Ionescu (2019) - GSD_C	default	HA	3008	None	0.795162	0.99147	0.955893	0.953775	0.95627	0.867276	1505.32	1806.93	-301.605	-0.166916	0.166916	95	88	7	0.0795455	0.0795455
Lower-back	Paraschiv-Ionescu (2019) - GSD_C	default	HA	3009	None	0.886919	0.99452	0.982819	0.951797	0.986317	0.918213	941.25	1010.94	-69.69	-0.0689358	0.0689358	43	33	10	0.30303	0.30303
Lower-back	Paraschiv-Ionescu (2019) - GSD_C	default	HA	4009	None	0.957845	0.990412	0.978423	0.983109	0.975802	0.970313	1536.5	1577.94	-41.44	-0.0262621	0.0262621	28	14	14	1	1
Lower-back	Paraschiv-Ionescu (2019) - GSD_C	default	HA	5000	None	0.921534	0.984257	0.96043	0.972867	0.95344	0.946505	3536	3736.56	-200.56	-0.053675	0.053675	87	56	31	0.553571	0.553571
Lower-back	Paraschiv-Ionescu (2019) - GSD_C	default	MS	2001	None	0.823757	0.986204	0.973693	0.832845	0.985307	0.828276	709.025	718.29	-9.265	-0.0128987	0.0128987	62	45	17	0.377778	0.377778
Lower-back	Paraschiv-Ionescu (2019) - GSD_C	default	MS	2003	None	0.835906	0.97883	0.957848	0.871691	0.971964	0.853424	1648.95	1722.27	-73.32	-0.0425717	0.0425717	85	63	22	0.349206	0.349206
Lower-back	Paraschiv-Ionescu (2019) - GSD_C	default	MS	2005	One cane/crutch	0.80303	0.992223	0.973377	0.919505	0.97851	0.85733	776.375	892.01	-115.635	-0.129634	0.129634	58	42	16	0.380952	0.380952
Lower-back	Paraschiv-Ionescu (2019) - GSD_C	default	MS	2007	Walker	0.402882	0.993728	0.982578	0.552709	0.988574	0.466049	134.125	185.96	-51.835	-0.278743	0.278743	25	14	11	0.785714	0.785714
Lower-back	Paraschiv-Ionescu (2019) - GSD_C	default	MS	2008	None	0.839798	0.994634	0.983559	0.923418	0.987744	0.879625	626.075	689.69	-63.615	-0.0922371	0.0922371	34	31	3	0.0967742	0.0967742
Lower-back	Paraschiv-Ionescu (2019) - GSD_C	default	MS	2011	Two crutches	0.934025	0.971233	0.966781	0.81525	0.990852	0.870605	1250.97	1094.31	156.665	0.143163	0.143163	62	37	25	0.675676	0.675676
Lower-back	Paraschiv-Ionescu (2019) - GSD_C	default	MS	3004	None	0.691015	0.995882	0.953959	0.963969	0.952864	0.804983	1042.3	1454.02	-411.72	-0.28316	0.28316	60	69	-9	-0.130435	0.130435
Lower-back	Paraschiv-Ionescu (2019) - GSD_C	default	MS	3012	None	0.820826	0.994427	0.976292	0.944999	0.979415	0.878547	904.65	1044.48	-139.83	-0.133875	0.133875	48	37	11	0.297297	0.297297
Lower-back	Paraschiv-Ionescu (2019) - GSD_C	default	MS	3014	None	0.823694	0.995357	0.957237	0.980635	0.951872	0.89534	1757.25	2093.68	-336.43	-0.160688	0.160688	87	64	23	0.359375	0.359375
Lower-back	Paraschiv-Ionescu (2019) - GSD_C	default	MS	4005	None	0.943127	0.986546	0.978159	0.943763	0.986387	0.943445	739.25	740.13	-0.88	-0.00118898	0.00118898	21	13	8	0.615385	0.615385
Lower-back	Paraschiv-Ionescu (2019) - GSD_C	default	MS	4006	None	0.855548	0.993039	0.985781	0.872598	0.991958	0.863989	278.475	284.98	-6.505	-0.0228262	0.0228262	23	13	10	0.769231	0.769231
Lower-back	Paraschiv-Ionescu (2019) - GSD_C	default	MS	4008	None	0.917328	0.984737	0.976512	0.893084	0.988467	0.905043	578.375	564.14	14.235	0.0252331	0.0252331	32	24	8	0.333333	0.333333
Lower-back	Paraschiv-Ionescu (2019) - GSD_C	default	MS	4019	None	0.786587	0.994445	0.988135	0.815942	0.993326	0.800996	273.2	283.99	-10.79	-0.0379943	0.0379943	28	18	10	0.555556	0.555556
Lower-back	Paraschiv-Ionescu (2019) - GSD_C	default	PD	1003	None	0.915036	0.937178	0.927957	0.912236	0.939236	0.913634	4368.28	4356.86	11.415	0.00262001	0.00262001	96	65	31	0.476923	0.476923
Lower-back	Paraschiv-Ionescu (2019) - GSD_C	default	PD	1004	None	0.813858	0.982595	0.955253	0.900424	0.964661	0.854956	1405.3	1556.72	-151.42	-0.0972686	0.0972686	74	56	18	0.321429	0.321429
Lower-back	Paraschiv-Ionescu (2019) - GSD_C	default	PD	1005	None	0.611148	0.998615	0.967726	0.974513	0.967369	0.751197	464	739.98	-275.98	-0.372956	0.372956	27	33	-6	-0.181818	0.181818
Lower-back	Paraschiv-Ionescu (2019) - GSD_C	default	PD	1009	None	0.691607	0.997178	0.970642	0.958852	0.97143	0.803593	573.25	795.82	-222.57	-0.279674	0.279674	44	44	0	0	0
Lower-back	Paraschiv-Ionescu (2019) - GSD_C	default	PD	1013	None	0.747682	0.986002	0.957097	0.88056	0.965884	0.808699	995.475	1173.83	-178.355	-0.151943	0.151943	103	86	17	0.197674	0.197674
Lower-back	Paraschiv-Ionescu (2019) - GSD_C	default	PD	1015	None	0.89465	0.992161	0.989016	0.791874	0.996473	0.84013	338.65	300	38.65	0.128833	0.128833	32	22	10	0.454545	0.454545
Lower-back	Paraschiv-Ionescu (2019) - GSD_C	default	PD	3010	None	0.948054	0.997858	0.988494	0.990337	0.98809	0.968734	1342.38	1402.74	-60.365	-0.0430336	0.0430336	25	22	3	0.136364	0.136364
Lower-back	Paraschiv-Ionescu (2019) - GSD_C	default	PD	3011	None	0.84001	0.997038	0.97134	0.982298	0.969557	0.905599	1383.17	1618.74	-235.565	-0.145524	0.145524	52	46	6	0.130435	0.130435
Lower-back	Paraschiv-Ionescu (2019) - GSD_C	default	PD	4002	None	0.894006	0.982744	0.964449	0.93082	0.972752	0.912042	544.475	567.12	-22.645	-0.0399298	0.0399298	16	15	1	0.0666667	0.0666667
Lower-back	Paraschiv-Ionescu (2019) - GSD_C	default	PD	4003	None	0.933837	0.996223	0.979614	0.988975	0.976471	0.960616	1221.25	1293.58	-72.33	-0.0559146	0.0559146	28	21	7	0.333333	0.333333
Lower-back	Paraschiv-Ionescu (2019) - GSD_C	default	PD	4012	None	0.574836	0.99996	0.957019	0.999378	0.954406	0.729861	480.75	834.27	-353.52	-0.423748	0.423748	13	31	-18	-0.580645	0.580645
Lower-back	Paraschiv-Ionescu (2019) - GSD_C	default	PD	4015	None	0.338078	0.99929	0.921624	0.984456	0.918983	0.503311	268.4	781.34	-512.94	-0.656488	0.656488	17	46	-29	-0.630435	0.630435
Lower-back	Paraschiv-Ionescu (2019) - GSD_C	default	PD	4016	None	0.542187	0.999778	0.986054	0.986915	0.986039	0.699878	143.775	262.48	-118.705	-0.452244	0.452244	14	17	-3	-0.176471	0.176471
Lower-back	Paraschiv-Ionescu (2019) - GSD_C	default	PD	4017	Rollator	0.133257	0.987706	0.966728	0.21433	0.978391	0.164338	159.45	256.58	-97.13	-0.378556	0.378556	27	26	1	0.0384615	0.0384615
Lower-back	Paraschiv-Ionescu (2019) - GSD_C	default	PD	4020	None	0.891996	0.99836	0.969233	0.995147	0.960803	0.940752	2158.43	2410.03	-251.605	-0.104399	0.104399	45	27	18	0.666667	0.666667
Lower-back	Paraschiv-Ionescu (2019) - GSD_C	default	PFF	5001	One cane/crutch	0.769666	0.997482	0.978261	0.965721	0.979165	0.856619	504.45	632.96	-128.51	-0.20303	0.20303	28	29	-1	-0.0344828	0.0344828
Lower-back	Paraschiv-Ionescu (2019) - GSD_C	default	PFF	5004	None	0.696854	0.999252	0.943678	0.995256	0.936061	0.819743	1113.33	1589.93	-476.605	-0.299765	0.299765	37	35	2	0.0571429	0.0571429
Lower-back	Paraschiv-Ionescu (2019) - GSD_C	default	PFF	5005	None	0.857347	0.975389	0.951549	0.89813	0.964307	0.877265	1331.2	1396.79	-65.59	-0.0469577	0.0469577	49	32	17	0.53125	0.53125
Lower-back	Paraschiv-Ionescu (2019) - GSD_C	default	PFF	5006	None	0.839527	0.997215	0.991519	0.918669	0.994006	0.877317	53.275	58.48	-5.205	-0.0890048	0.0890048	6	5	1	0.2	0.2
Lower-back	Paraschiv-Ionescu (2019) - GSD_C	default	PFF	5007	None	0.64076	0.998344	0.964009	0.976252	0.963185	0.773703	610.175	929.9	-319.725	-0.343827	0.343827	45	51	-6	-0.117647	0.117647
Lower-back	Paraschiv-Ionescu (2019) - GSD_C	default	PFF	5009	None	0.673123	0.979929	0.93276	0.859009	0.942862	0.75479	1115.85	1432.01	-316.16	-0.220781	0.220781	147	95	52	0.547368	0.547368
Lower-back	Paraschiv-Ionescu (2019) - GSD_C	default	PFF	5010	None	0.681418	0.994604	0.950646	0.953747	0.9503	0.794905	740.6	1038.04	-297.44	-0.28654	0.28654	42	49	-7	-0.142857	0.142857
Lower-back	Paraschiv-Ionescu (2019) - GSD_C	default	PFF	5014	None	0.849528	0.993357	0.973361	0.953806	0.976125	0.898652	1369.2	1539.33	-170.13	-0.110522	0.110522	61	51	10	0.196078	0.196078
Lower-back	Paraschiv-Ionescu (2019) - GSD_C	default	PFF	5016	None	0.795518	0.999484	0.989304	0.987805	0.989367	0.881294	317.975	396.15	-78.175	-0.197337	0.197337	14	7	7	1	1
Lower-back	Paraschiv-Ionescu (2019) - GSD_C	default	PFF	5017	None	0.472125	0.991751	0.864587	0.948837	0.852906	0.630516	1104.75	2236.67	-1131.92	-0.506074	0.506074	148	140	8	0.0571429	0.0571429
Lower-back	Paraschiv-Ionescu (2019) - GSD_C	default	PFF	5018	One cane/crutch	0.583218	0.978923	0.925133	0.813192	0.937225	0.679268	825.025	1152.74	-327.715	-0.284292	0.284292	47	37	10	0.27027	0.27027
